# Supplementary material for: The long noncoding RNA LAL contributes to salinity tolerance by modulating LHCB1s’ expression in Medicago truncatula
Source: Commun Biol. 2024 Mar 8;7:289. doi: 10.1038/s42003-024-05953-9 (PMC10923924; doi:10.1038/s42003-024-05953-9)
Supplement: Supplementary file 3 — Supplementary Data 1 [file 42003_2024_5953_MOESM3_ESM.xlsx]

## Sheet: 3d up-DEG
GeneID	log2Ratio_LC3-VS-LS3	Pvalue_LC3-VS-LS3	FDR_LC3-VS-LS3
Medtr1g006695.1	1.3548	1.03e-11	3.74e-11
Medtr2g092930.1	1.50893	0	0
Medtr3g035620.1	3.72153	0	0
Medtr3g073180.1	2.30821	0	0
Medtr4g031800.1	1.65228	0	0
Medtr4g051280.1	13.5162	0	0
Medtr4g109450.1	1.90474	0	0
Medtr4g124080.1	1.00117	0	0
Medtr5g071360.1	1.85697	0	0
Medtr5g096430.1	1.6107	0	0
Medtr6g006990.2	2.44659	0	0
Medtr6g452990.1	2.05494	0	0
Medtr7g112560.1	1.47416	0	0
Medtr3g005560.4	1.14128	4.35e-273	2.31e-271
Medtr8g080980.1	1.17085	2.43e-202	9.81e-201
Medtr3g093970.1	1.54945	9.69e-197	3.79e-195
Medtr5g071360.2	1.33214	4.11e-170	1.37e-168
Medtr6g090380.1	1.37609	6.2e-158	1.92e-156
Medtr4g007300.1	1.25607	2.79e-156	8.53e-155
Medtr4g007710.1	1.07373	2.4e-154	7.22e-153
Medtr5g022210.1	1.26036	2e-147	5.82e-146
Medtr3g086150.2	2.28706	7.03e-145	2e-143
Medtr3g103960.1	2.57527	8.61e-141	2.4e-139
Medtr5g016890.1	1.07157	8.67e-131	2.23e-129
Medtr8g075780.1	1.93766	5.08e-126	1.27e-124
Medtr3g091290.1	2.18187	5.48e-125	1.35e-123
Medtr3g448370.4	9.95253	1.36e-115	3.16e-114
Medtr4g063100.4	1.10892	4.94e-111	1.12e-109
Medtr8g085650.1	1.91199	2.77e-110	6.23e-109
Medtr4g063100.1	1.3678	6.81e-104	1.46e-102
Medtr3g110030.1	1.71094	2.59e-101	5.4e-100
Medtr4g059320.1	1.82567	1.75e-98	3.56e-97
Medtr8g012240.1	2.13297	2.29e-93	4.43e-92
Medtr6g090460.1	1.10701	5.46e-92	1.05e-90
Medtr6g093210.1	4.27911	2.17e-89	4.03e-88
Medtr4g023570.1	2.28901	1.32e-88	2.42e-87
Medtr6g008690.1	1.15269	1.71e-88	3.13e-87
Medtr8g079355.1	3.92772	9.47e-88	1.72e-86
Medtr7g118260.4	1.83756	2.87e-83	4.94e-82
Medtr8g102190.1	3.18452	5.66e-83	9.69e-82
Medtr5g025950.1	1.24089	1.63e-82	2.78e-81
Medtr8g012340.1	1.1927	2.07e-81	3.5e-80
Medtr2g019020.3	9.70602	6.66e-75	1.05e-73
Medtr3g467100.1	1.41628	5.12e-72	7.84e-71
Medtr1g010040.1	3.10597	5.16e-71	7.78e-70
Medtr2g013780.1	2.2864	1.25e-70	1.88e-69
Medtr4g007700.2	1.29905	1.31e-70	1.96e-69
Medtr3g062540.2	2.66655	6.64e-70	9.87e-69
Medtr7g112860.3	1.87616	4.63e-69	6.81e-68
Medtr3g028140.2	5.32826	1.01e-61	1.36e-60
Medtr1g060090.1	9.34034	1.89e-61	2.54e-60
Medtr6g086280.2	1.18669	6.54e-61	8.66e-60
Medtr4g094215.3	3.43535	8.86e-61	1.17e-59
Medtr7g105780.1	1.32085	7.4e-60	9.65e-59
Medtr8g009640.1	1.0122	9.29e-60	1.21e-58
Medtr1g090920.1	1.04557	1.04e-55	1.29e-54
Medtr1g052135.1	1.1745	1.24e-55	1.53e-54
Medtr8g075890.1	1.08014	2.94e-51	3.4e-50
Medtr4g118640.3	1.25394	4.92e-51	5.67e-50
Medtr4g072220.1	1.00779	3.01e-50	3.43e-49
Medtr2g090045.1	1.02471	3.15e-50	3.58e-49
Medtr3g108910.1	1.06701	1.1e-49	1.24e-48
Medtr4g038440.3	2.14447	2.95e-48	3.24e-47
Medtr1g112640.2	8.89345	4.05e-48	4.43e-47
Medtr4g027410.1	1.70887	1.8e-45	1.9e-44
Medtr1g068810.8	1.95239	4.88e-45	5.1e-44
Medtr8g012585.1	2.13469	2.29e-44	2.37e-43
Medtr7g080780.2	8.65523	3.45e-42	3.44e-41
Medtr2g049020.1	1.70656	6.36e-42	6.32e-41
Medtr4g101730.1	1.52414	5.12e-41	4.98e-40
Medtr4g011970.1	1.93214	5.81e-41	5.64e-40
Medtr4g035100.2	1.10093	2.01e-40	1.94e-39
Medtr5g041940.1	1.29845	2.02e-40	1.95e-39
Medtr8g088560.1	1.23059	4.83e-40	4.64e-39
Medtr3g084250.1	1.38963	6.65e-40	6.38e-39
Medtr1g088910.1	1.93232	5.2e-39	4.89e-38
Medtr2g010020.1	1.03023	8.11e-38	7.46e-37
Medtr5g017630.2	2.22212	1.16e-37	1.07e-36
Medtr4g078370.1	1.39446	1.23e-37	1.13e-36
Medtr7g059110.1	1.33672	1.27e-37	1.16e-36
Medtr4g127880.2	1.02088	9.49e-37	8.51e-36
Medtr2g014490.2	8.39622	1.55e-36	1.39e-35
Medtr3g058890.1	1.09757	4.77e-36	4.21e-35
Medtr3g084150.1	1.22826	6.85e-36	6.03e-35
Medtr8g098345.1	1.7982	8.23e-36	7.23e-35
Medtr1g048990.2	1.02344	3.1e-35	2.68e-34
Medtr4g061360.1	1.7026	3.29e-35	2.84e-34
Medtr4g081500.1	1.66206	4.87e-35	4.19e-34
Medtr8g027725.1	8.25891	7.72e-34	6.48e-33
Medtr4g129560.1	1.25875	9.08e-34	7.59e-33
Medtr3g115110.2	1.7865	1e-33	8.36e-33
Medtr1g082310.1	1.5135	1.39e-33	1.15e-32
Medtr5g007717.1	1.26077	1.49e-33	1.24e-32
Medtr5g004960.3	3.85672	2.11e-33	1.74e-32
Medtr4g087080.1	1.84607	5.17e-33	4.22e-32
Medtr2g036740.1	1.27022	5.31e-33	4.33e-32
Medtr1g105655.1	1.13243	7.34e-33	5.96e-32
Medtr2g012990.2	2.38402	3.33e-32	2.67e-31
Medtr4g123573.1	1.04867	4.21e-32	3.36e-31
Medtr4g053240.4	3.66709	1.99e-31	1.56e-30
Medtr7g056603.4	8.09173	8.19e-31	6.34e-30
Medtr2g010750.1	1.13215	4.41e-30	3.33e-29
Medtr3g084240.1	1.00533	6.79e-30	5.11e-29
Medtr4g104620.1	1.34288	9.54e-30	7.16e-29
Medtr2g064390.1	1.51744	1.47e-29	1.1e-28
Medtr1g105650.1	1.04311	1.48e-29	1.11e-28
Medtr7g118260.3	2.32569	1.71e-29	1.27e-28
Medtr4g061843.1	1.44777	2.02e-29	1.51e-28
Medtr4g114060.1	1.31043	3.36e-29	2.49e-28
Medtr3g084170.1	1.59815	4.81e-29	3.55e-28
Medtr1g083910.2	7.9824	5.62e-29	4.15e-28
Medtr7g084350.1	4.5608	6.68e-29	4.91e-28
Medtr4g116360.1	1.15921	1.64e-28	1.2e-27
Medtr5g004660.4	1.21483	2.36e-28	1.71e-27
Medtr1g019960.1	1.66327	2.55e-28	1.85e-27
Medtr1g037580.1	1.59764	3.1e-28	2.24e-27
Medtr5g081150.3	3.52907	6.08e-28	4.37e-27
Medtr4g035870.1	2.37315	1.15e-27	8.16e-27
Medtr8g014360.2	1.24751	3.09e-27	2.17e-26
Medtr2g100570.1	2.85946	4.61e-27	3.22e-26
Medtr1g067110.1	1.56612	5.58e-27	3.89e-26
Medtr7g096260.1	3.26681	1.01e-26	6.98e-26
Medtr2g040470.1	7.83266	1.25e-26	8.59e-26
Medtr3g012490.1	7.81118	2.61e-26	1.78e-25
Medtr1g040430.1	1.0402	4.35e-26	2.94e-25
Medtr1g103160.3	2.79144	5.9e-26	3.97e-25
Medtr6g085070.2	1.21923	1.32e-25	8.77e-25
Medtr8g096410.1	1.71554	1.54e-25	1.03e-24
Medtr1g072720.2	1.99432	2.79e-25	1.83e-24
Medtr5g018480.1	1.94498	3.22e-25	2.11e-24
Medtr7g045650.1	1.85906	3.42e-25	2.24e-24
Medtr3g087060.1	7.69976	1.06e-24	6.83e-24
Medtr5g059390.1	2.29545	1.5e-24	9.63e-24
Medtr1g099840.1	1.14426	1.97e-24	1.26e-23
Medtr4g078860.4	1.95098	3.08e-24	1.95e-23
Medtr4g078780.2	2.3943	3.42e-24	2.16e-23
Medtr2g105760.1	1.48641	4.22e-24	2.67e-23
Medtr7g089290.2	2.03888	5.1e-24	3.21e-23
Medtr7g085220.1	1.59311	5.35e-24	3.37e-23
Medtr5g007730.1	1.08975	7.47e-24	4.68e-23
Medtr7g117500.1	3.36156	1.37e-23	8.48e-23
Medtr2g061490.1	7.61321	1.61e-23	9.98e-23
Medtr1g083860.1	1.29029	2.38e-23	1.46e-22
Medtr8g012590.1	1.12927	4.12e-23	2.5e-22
Medtr3g466220.1	1.65072	5.84e-23	3.54e-22
Medtr1g084980.2	1.44568	6.08e-23	3.67e-22
Medtr1g051385.1	7.56704	6.54e-23	3.94e-22
Medtr8g023060.1	2.17451	8.86e-23	5.33e-22
Medtr5g090090.1	7.5557	9.18e-23	5.51e-22
Medtr7g082670.2	7.55205	1.02e-22	6.14e-22
Medtr8g024380.1	1.29273	1.59e-22	9.47e-22
Medtr1g076190.2	1.00958	1.85e-22	1.1e-21
Medtr3g085650.2	7.52949	1.99e-22	1.18e-21
Medtr8g092690.1	7.52785	2.09e-22	1.24e-21
Medtr1g492840.2	3.10386	2.14e-22	1.27e-21
Medtr2g063510.2	1.44786	2.25e-22	1.33e-21
Medtr8g069840.2	7.52487	2.28e-22	1.35e-21
Medtr3g005240.2	7.51139	3.38e-22	1.99e-21
Medtr8g062700.2	5.37469	8.13e-22	4.71e-21
Medtr5g077260.1	1.02003	8.78e-22	5.08e-21
Medtr7g109530.3	7.47187	1.05e-21	6.07e-21
Medtr4g014920.1	7.47095	1.08e-21	6.23e-21
Medtr1g116540.3	2.13641	1.12e-21	6.46e-21
Medtr8g107370.3	4.51889	1.41e-21	8.1e-21
Medtr5g071850.1	7.4395	2.62e-21	1.49e-20
Medtr8g070540.3	2.66048	3.87e-21	2.19e-20
Medtr3g009150.1	2.23711	4.05e-21	2.29e-20
Medtr1g079950.3	7.40783	6.3e-21	3.54e-20
Medtr7g100510.1	1.82655	6.58e-21	3.7e-20
Medtr4g072680.1	1.2315	9.17e-21	5.12e-20
Medtr3g005670.3	3.72644	1.03e-20	5.72e-20
Medtr1g083040.1	1.53346	1.56e-20	8.65e-20
Medtr2g096380.3	1.24443	2e-20	1.11e-19
Medtr3g014080.2	7.35899	2.37e-20	1.31e-19
Medtr8g009067.2	1.23312	2.74e-20	1.51e-19
Medtr8g023380.1	2.79264	3.3e-20	1.81e-19
Medtr8g467540.1	7.33928	4e-20	2.18e-19
Medtr5g023260.1	1.80768	4.17e-20	2.28e-19
Medtr2g071740.1	1.32831	4.84e-20	2.63e-19
Medtr3g009470.2	7.31085	8.42e-20	4.54e-19
Medtr8g027160.2	7.30305	1.03e-19	5.54e-19
Medtr7g056647.1	2.3666	1.26e-19	6.76e-19
Medtr4g032680.4	7.28503	1.64e-19	8.76e-19
Medtr7g018780.1	7.27815	1.96e-19	1.04e-18
Medtr6g027300.2	7.26892	2.48e-19	1.31e-18
Medtr4g087270.2	7.26874	2.49e-19	1.32e-18
Medtr7g105340.4	4.24492	2.77e-19	1.46e-18
Medtr2g031630.2	7.25172	3.83e-19	2.01e-18
Medtr4g072860.1	1.12647	7.94e-19	4.13e-18
Medtr8g104140.1	1.18914	8.54e-19	4.42e-18
Medtr7g117420.2	2.88243	9.34e-19	4.83e-18
Medtr4g125480.2	7.20056	1.36e-18	7e-18
Medtr3g087230.1	1.42241	1.61e-18	8.22e-18
Medtr8g023100.1	1.45779	2.38e-18	1.21e-17
Medtr2g041510.1	7.17494	2.54e-18	1.29e-17
Medtr5g005990.5	1.21825	4.11e-18	2.07e-17
Medtr5g084410.1	1.70718	4.17e-18	2.1e-17
Medtr5g066400.3	7.14886	4.75e-18	2.38e-17
Medtr3g064700.1	1.0087	5.59e-18	2.8e-17
Medtr4g124590.1	7.13604	6.43e-18	3.21e-17
Medtr3g081640.1	1.28991	9.08e-18	4.52e-17
Medtr2g047130.1	7.10685	1.27e-17	6.3e-17
Medtr2g014240.3	3.04572	1.62e-17	7.97e-17
Medtr8g074030.2	1.50034	2.26e-17	1.1e-16
Medtr4g074220.2	3.20706	2.85e-17	1.39e-16
Medtr7g056420.1	7.05637	4.05e-17	1.95e-16
Medtr2g019950.1	1.58458	4.17e-17	2.01e-16
Medtr3g449840.1	1.43203	4.53e-17	2.18e-16
Medtr1g009315.1	4.43042	5.79e-17	2.77e-16
Medtr6g012110.1	1.00671	6.64e-17	3.17e-16
Medtr3g463720.2	3.18894	8.82e-17	4.19e-16
Medtr4g104640.1	1.851	1.02e-16	4.84e-16
Medtr1g075480.3	7.01281	1.07e-16	5.07e-16
Medtr4g094560.1	2.57986	1.07e-16	5.07e-16
Medtr1g031720.1	7.00321	1.32e-16	6.23e-16
Medtr8g015880.2	1.06772	1.45e-16	6.81e-16
Medtr5g091680.2	1.21101	2.78e-16	1.29e-15
Medtr1g072640.2	1.9395	3.32e-16	1.54e-15
Medtr5g016110.1	2.01768	4.14e-16	1.91e-15
Medtr7g010750.1	3.96947	4.38e-16	2.02e-15
Medtr8g022310.6	1.43015	5.1e-16	2.34e-15
Medtr5g045600.1	1.00708	6.55e-16	2.99e-15
Medtr4g007700.1	1.19726	8.79e-16	3.99e-15
Medtr3g071300.1	1.11864	9.66e-16	4.38e-15
Medtr4g123940.2	6.90993	9.71e-16	4.4e-15
Medtr5g043480.2	6.9097	9.76e-16	4.42e-15
Medtr8g035820.1	2.02506	1.16e-15	5.25e-15
Medtr5g012130.2	1.16897	1.33e-15	5.97e-15
Medtr4g084080.1	6.87316	2.07e-15	9.23e-15
Medtr4g014460.1	1.17584	2.1e-15	9.38e-15
Medtr3g092780.1	6.86541	2.43e-15	1.08e-14
Medtr3g083920.1	1.87043	2.51e-15	1.11e-14
Medtr2g080010.1	1.16909	2.53e-15	1.12e-14
Medtr7g005530.2	6.85524	2.98e-15	1.32e-14
Medtr2g071760.1	1.11404	3.27e-15	1.44e-14
Medtr4g126140.1	6.84358	3.77e-15	1.66e-14
Medtr4g021175.2	7.15712	3.79e-15	1.67e-14
Medtr5g066060.2	1.83299	3.93e-15	1.73e-14
Medtr3g089100.3	1.02966	4.12e-15	1.81e-14
Medtr1g112190.2	2.67434	4.39e-15	1.93e-14
Medtr3g111380.1	1.52241	4.57e-15	2.01e-14
Medtr7g063440.3	1.11726	4.6e-15	2.02e-14
Medtr2g436310.1	1.29876	5e-15	2.19e-14
Medtr1g040310.1	1.11127	5.02e-15	2.2e-14
Medtr8g027965.1	6.80897	7.49e-15	3.25e-14
Medtr4g064987.1	1.25343	8.32e-15	3.6e-14
Medtr1g028170.1	1.66962	9.6e-15	4.15e-14
Medtr7g093500.1	1.00789	1.15e-14	4.97e-14
Medtr1g096990.2	1.51952	1.51e-14	6.48e-14
Medtr3g008280.1	1.13769	1.56e-14	6.67e-14
Medtr6g059680.1	1.40558	1.92e-14	8.15e-14
Medtr1g089900.2	1.67622	2.17e-14	9.19e-14
Medtr1g090773.1	6.75203	2.26e-14	9.57e-14
Medtr4g035880.1	1.5571	2.49e-14	1.05e-13
Medtr2g060520.1	1.31045	2.51e-14	1.06e-13
Medtr3g052330.1	1.07702	2.67e-14	1.13e-13
Medtr4g099180.3	2.20572	3.12e-14	1.31e-13
Medtr4g111985.3	6.72866	3.51e-14	1.47e-13
Medtr2g023500.1	1.23361	5.49e-14	2.27e-13
Medtr4g113020.1	6.70227	5.74e-14	2.38e-13
Medtr4g122670.2	1.04336	5.88e-14	2.43e-13
Medtr2g081180.5	6.68742	7.55e-14	3.11e-13
Medtr2g036080.1	3.7065	7.71e-14	3.17e-13
Medtr4g057310.2	1.70484	1.21e-13	4.94e-13
Medtr4g078200.2	6.65073	1.47e-13	5.97e-13
Medtr4g022510.1	1.05363	1.66e-13	6.72e-13
Medtr8g065900.1	6.64388	1.66e-13	6.73e-13
Medtr7g081230.2	1.38108	1.72e-13	6.96e-13
Medtr5g011010.1	1.29106	1.73e-13	7.01e-13
Medtr2g014770.2	6.63562	1.93e-13	7.78e-13
Medtr8g092320.1	1.02939	1.93e-13	7.78e-13
Medtr2g095420.1	1.93771	2.14e-13	8.59e-13
Medtr1g098310.1	1.04883	2.24e-13	8.98e-13
Medtr5g038420.2	1.67495	2.78e-13	1.11e-12
Medtr8g022310.2	1.10286	2.87e-13	1.14e-12
Medtr3g020280.1	1.74159	2.93e-13	1.17e-12
Medtr1g084740.2	6.60237	3.47e-13	1.38e-12
Medtr3g013790.2	3.1116	3.7e-13	1.47e-12
Medtr7g108860.4	6.58988	4.31e-13	1.71e-12
Medtr2g435340.2	6.58732	4.51e-13	1.79e-12
Medtr3g074070.4	6.5793	5.18e-13	2.05e-12
Medtr3g109470.1	1.61236	5.42e-13	2.14e-12
Medtr4g072600.1	1.44074	7.58e-13	2.97e-12
Medtr7g103420.2	1.63034	7.93e-13	3.1e-12
Medtr2g043530.2	6.55351	8.07e-13	3.15e-12
Medtr3g061510.1	1.29905	8.45e-13	3.3e-12
Medtr4g126960.2	1.63427	9.56e-13	3.72e-12
Medtr3g098780.2	1.08167	9.99e-13	3.88e-12
Medtr2g097690.2	1.36935	1.2e-12	4.63e-12
Medtr2g438150.2	6.52726	1.26e-12	4.86e-12
Medtr7g028780.1	2.88789	1.32e-12	5.09e-12
Medtr7g084560.1	2.79807	1.43e-12	5.5e-12
Medtr1g088870.2	6.5186	1.45e-12	5.6e-12
Medtr6g086735.2	3.22269	1.52e-12	5.84e-12
Medtr1g008670.2	3.05974	1.53e-12	5.88e-12
Medtr3g087230.7	6.5135	1.58e-12	6.07e-12
Medtr6g037720.1	6.5135	1.58e-12	6.07e-12
Medtr5g045520.1	6.51229	1.61e-12	6.19e-12
Medtr7g102700.3	6.49839	2.03e-12	7.76e-12
Medtr1g053835.1	1.00382	2.3e-12	8.76e-12
Medtr1g067600.1	1.29532	2.3e-12	8.76e-12
Medtr3g111320.1	1.45137	2.31e-12	8.79e-12
Medtr5g059280.1	6.47048	3.21e-12	1.21e-11
Medtr8g090205.2	3.65147	3.42e-12	1.29e-11
Medtr4g026430.1	1.90254	3.71e-12	1.39e-11
Medtr2g091220.2	1.35907	4.47e-12	1.67e-11
Medtr3g075240.3	6.44076	5.17e-12	1.92e-11
Medtr1g036390.2	1.77689	5.27e-12	1.96e-11
Medtr4g077800.2	1.40791	5.43e-12	2.02e-11
Medtr8g037910.2	2.17218	5.86e-12	2.17e-11
Medtr8g086260.5	6.41589	7.67e-12	2.82e-11
Medtr3g084740.2	1.09526	7.71e-12	2.84e-11
Medtr6g088805.1	2.13017	7.97e-12	2.93e-11
Medtr1g083040.5	1.74797	8.55e-12	3.13e-11
Medtr3g102600.4	1.77954	9.11e-12	3.33e-11
Medtr4g023560.1	1.2856	9.62e-12	3.51e-11
Medtr7g103300.3	1.23422	9.79e-12	3.57e-11
Medtr2g010520.3	2.83685	9.82e-12	3.58e-11
Medtr4g121840.1	1.38879	1.03e-11	3.75e-11
Medtr2g081010.2	6.39222	1.11e-11	4.03e-11
Medtr3g045130.1	1.55138	1.17e-11	4.23e-11
Medtr2g090380.2	6.38632	1.22e-11	4.41e-11
Medtr7g107440.2	1.47381	1.25e-11	4.51e-11
Medtr6g042030.1	1.3168	1.28e-11	4.63e-11
Medtr5g094850.1	6.36915	1.59e-11	5.69e-11
Medtr6g091800.8	6.36849	1.6e-11	5.74e-11
Medtr1g083120.3	2.46262	1.62e-11	5.8e-11
Medtr1g054535.2	4.25205	3.07e-11	1.08e-10
Medtr3g108660.2	1.69041	3.17e-11	1.12e-10
Medtr8g027160.1	6.32222	3.22e-11	1.14e-10
Medtr8g465150.1	1.0392	3.32e-11	1.17e-10
Medtr7g113380.1	1.01859	3.59e-11	1.26e-10
Medtr1g098140.1	2.40814	3.69e-11	1.29e-10
Medtr8g062080.1	1.19711	3.67e-11	1.29e-10
Medtr5g010680.1	1.67279	3.72e-11	1.31e-10
Medtr8g009080.3	2.38412	3.83e-11	1.34e-10
Medtr4g091520.4	6.30878	3.94e-11	1.38e-10
Medtr4g124040.1	1.65899	4.53e-11	1.58e-10
Medtr1g099280.1	1.48457	4.67e-11	1.63e-10
Medtr7g115080.3	2.28018	5.12e-11	1.78e-10
Medtr2g018670.2	6.2896	5.22e-11	1.81e-10
Medtr7g020950.1	6.28609	5.5e-11	1.9e-10
Medtr8g010000.1	6.28432	5.64e-11	1.95e-10
Medtr8g080240.2	1.42121	5.95e-11	2.05e-10
Medtr1g053800.1	1.0648	6.01e-11	2.07e-10
Medtr2g099690.2	1.11379	6.6e-11	2.27e-10
Medtr1g084050.1	1.40246	6.93e-11	2.37e-10
Medtr2g084170.1	1.61134	7.13e-11	2.44e-10
Medtr1g116470.1	6.26339	7.64e-11	2.61e-10
Medtr8g085220.2	1.69091	8.12e-11	2.77e-10
Medtr7g039690.1	2.48553	8.21e-11	2.8e-10
Medtr4g010130.1	2.09	8.31e-11	2.83e-10
Medtr7g115490.1	1.21199	9.83e-11	3.33e-10
Medtr1g073260.1	1.69728	9.98e-11	3.38e-10
Medtr2g060420.2	2.95255	1e-10	3.38e-10
Medtr3g090170.2	1.51913	1e-10	3.39e-10
Medtr1g016920.4	3.02777	1.09e-10	3.66e-10
Medtr3g055230.4	1.053	1.15e-10	3.87e-10
Medtr4g036265.2	1.49345	1.23e-10	4.12e-10
Medtr6g072080.2	3.84118	1.32e-10	4.42e-10
Medtr4g094615.3	1.43589	1.33e-10	4.47e-10
Medtr2g096380.1	2.4685	1.37e-10	4.58e-10
Medtr8g098415.4	6.2191	1.43e-10	4.79e-10
Medtr1g094630.3	2.06199	1.55e-10	5.17e-10
Medtr8g013640.3	1.95508	1.57e-10	5.24e-10
Medtr1g048370.1	6.21171	1.59e-10	5.3e-10
Medtr4g069830.2	1.06106	1.61e-10	5.37e-10
Medtr3g072990.4	1.91164	1.62e-10	5.4e-10
Medtr3g050140.1	6.20615	1.72e-10	5.71e-10
Medtr4g087520.1	1.43637	1.88e-10	6.24e-10
Medtr5g090740.1	6.19757	1.94e-10	6.41e-10
Medtr6g082280.1	1.0201	2.02e-10	6.68e-10
Medtr1g083620.1	1.01144	2.13e-10	7.01e-10
Medtr1g080250.2	1.19255	2.15e-10	7.09e-10
Medtr4g082900.1	1.82801	2.15e-10	7.09e-10
Medtr6g088835.2	1.2303	2.23e-10	7.33e-10
Medtr7g118240.1	1.13162	2.35e-10	7.71e-10
Medtr1g088700.1	1.2029	2.52e-10	8.25e-10
Medtr1g031930.2	2.78098	2.53e-10	8.3e-10
Medtr8g016090.3	2.23974	2.66e-10	8.71e-10
Medtr3g009160.2	3.24323	2.72e-10	8.89e-10
Medtr4g092090.2	3.09651	2.83e-10	9.23e-10
Medtr5g034210.2	6.49839	3.18e-10	1.03e-09
Medtr2g020720.1	6.15812	3.33e-10	1.08e-09
Medtr3g065330.2	1.04439	3.32e-10	1.08e-09
Medtr2g006150.2	2.27708	3.72e-10	1.2e-09
Medtr8g076020.1	1.71109	4.11e-10	1.33e-09
Medtr1g066800.2	1.81279	4.42e-10	1.42e-09
Medtr3g096710.2	6.13486	4.56e-10	1.46e-09
Medtr1g061130.2	1.70694	4.7e-10	1.51e-09
Medtr6g023975.2	2.21682	5.48e-10	1.75e-09
Medtr3g091460.1	1.13322	5.71e-10	1.82e-09
Medtr2g014240.2	1.12989	5.98e-10	1.9e-09
Medtr5g024510.3	1.37778	6.38e-10	2.02e-09
Medtr7g102260.1	1.25046	6.99e-10	2.21e-09
Medtr8g100065.4	2.22142	7.33e-10	2.31e-09
Medtr7g107350.3	1.04365	7.85e-10	2.47e-09
Medtr1g019120.2	1.24597	9.1e-10	2.86e-09
Medtr8g064870.1	1.07195	9.91e-10	3.1e-09
Medtr6g466500.2	1.54324	9.94e-10	3.11e-09
Medtr4g134080.3	1.26839	1.02e-09	3.17e-09
Medtr3g109950.2	1.04849	1.11e-09	3.45e-09
Medtr1g023730.1	1.10496	1.12e-09	3.47e-09
Medtr5g091720.2	6.06563	1.13e-09	3.52e-09
Medtr1g043190.1	1.22809	1.21e-09	3.74e-09
Medtr2g005260.3	1.57431	1.21e-09	3.76e-09
Medtr7g063030.1	6.05782	1.25e-09	3.87e-09
Medtr5g015460.2	2.05976	1.42e-09	4.38e-09
Medtr8g104855.3	2.24874	1.55e-09	4.77e-09
Medtr3g069720.1	1.13748	1.61e-09	4.93e-09
Medtr1g112910.2	2.07217	1.68e-09	5.15e-09
Medtr5g086700.2	6.03371	1.7e-09	5.2e-09
Medtr4g094848.2	2.6269	1.74e-09	5.31e-09
Medtr2g008410.2	2.75734	1.75e-09	5.35e-09
Medtr6g075290.3	6.02825	1.82e-09	5.55e-09
Medtr6g406250.2	1.95775	1.82e-09	5.55e-09
Medtr3g112160.2	1.06097	1.92e-09	5.84e-09
Medtr5g019720.2	3.54419	1.94e-09	5.89e-09
Medtr7g023340.2	6.02192	1.97e-09	5.99e-09
Medtr4g035650.2	6.02066	2e-09	6.08e-09
Medtr4g124880.2	1.0378	2e-09	6.09e-09
Medtr4g134080.2	6.01515	2.14e-09	6.5e-09
Medtr1g059270.2	6.0143	2.17e-09	6.57e-09
Medtr4g092440.2	6.00706	2.37e-09	7.16e-09
Medtr7g115530.3	2.36271	2.41e-09	7.26e-09
Medtr8g027190.2	2.70887	2.44e-09	7.35e-09
Medtr5g076640.1	1.19645	2.79e-09	8.36e-09
Medtr5g014140.2	5.99247	2.84e-09	8.52e-09
Medtr4g104730.1	1.05557	2.93e-09	8.77e-09
Medtr2g093740.10	5.98208	3.23e-09	9.63e-09
Medtr3g086460.1	1.92523	3.3e-09	9.83e-09
Medtr8g018730.2	2.112	3.3e-09	9.83e-09
Medtr8g433000.1	1.35653	3.35e-09	9.97e-09
Medtr4g119100.2	1.94735	3.42e-09	1.02e-08
Medtr4g107780.1	1.32643	3.55e-09	1.05e-08
Medtr4g107820.1	1.32643	3.55e-09	1.05e-08
Medtr4g078460.1	5.97205	3.65e-09	1.08e-08
Medtr2g075820.2	5.97162	3.67e-09	1.09e-08
Medtr2g023320.2	1.27019	3.86e-09	1.14e-08
Medtr5g010140.3	1.83045	3.86e-09	1.14e-08
Medtr4g059540.2	1.06575	3.91e-09	1.16e-08
Medtr7g006630.1	1.96334	4.14e-09	1.22e-08
Medtr3g087950.1	1.30918	4.21e-09	1.24e-08
Medtr3g116240.1	1.36263	4.33e-09	1.27e-08
Medtr4g072870.1	1.33145	4.36e-09	1.28e-08
Medtr1g037280.1	1.4356	4.45e-09	1.31e-08
Medtr5g011780.3	5.95356	4.57e-09	1.34e-08
Medtr4g072690.1	1.04691	5.1e-09	1.49e-08
Medtr3g101590.2	5.94021	5.36e-09	1.56e-08
Medtr4g130510.4	2.508	5.41e-09	1.58e-08
Medtr5g089380.1	1.49189	5.45e-09	1.59e-08
Medtr3g498695.2	5.92447	6.46e-09	1.87e-08
Medtr4g072620.1	1.14235	6.71e-09	1.94e-08
Medtr4g064780.2	5.91949	6.86e-09	1.98e-08
Medtr5g071817.1	5.9081	7.84e-09	2.25e-08
Medtr6g012520.1	1.13375	8.19e-09	2.35e-08
Medtr2g437260.1	1.09846	8.96e-09	2.56e-08
Medtr3g080580.1	2.32708	9.86e-09	2.81e-08
Medtr5g015500.2	3.40084	9.86e-09	2.81e-08
Medtr8g089745.2	1.06164	1.02e-08	2.89e-08
Medtr4g091520.3	5.88366	1.04e-08	2.96e-08
Medtr3g073670.1	1.08801	1.06e-08	2.99e-08
Medtr6g068990.2	1.93572	1.16e-08	3.28e-08
Medtr7g080630.1	1.60787	1.22e-08	3.45e-08
Medtr6g092160.1	5.86682	1.27e-08	3.57e-08
Medtr7g107040.1	1.05629	1.46e-08	4.1e-08
Medtr4g090610.4	2.11768	1.51e-08	4.24e-08
Medtr8g090205.5	5.85073	1.52e-08	4.25e-08
Medtr6g465410.2	5.85026	1.53e-08	4.27e-08
Medtr1g079830.3	5.84978	1.54e-08	4.29e-08
Medtr7g114080.3	1.91577	1.62e-08	4.51e-08
Medtr6g015850.1	1.17674	1.63e-08	4.54e-08
Medtr5g023760.2	2.57506	1.66e-08	4.62e-08
Medtr2g100900.1	3.06839	1.68e-08	4.67e-08
Medtr1g093240.3	1.3348	1.73e-08	4.82e-08
Medtr6g016295.1	1.30635	1.74e-08	4.84e-08
Medtr4g011790.1	1.3928	1.82e-08	5.05e-08
Medtr2g078120.1	1.0687	1.83e-08	5.08e-08
Medtr2g010290.1	1.35405	1.91e-08	5.3e-08
Medtr8g009080.2	2.82075	1.92e-08	5.33e-08
Medtr2g029960.2	5.82964	1.93e-08	5.34e-08
Medtr7g090920.1	1.26152	1.93e-08	5.35e-08
Medtr2g029120.1	1.70246	2.08e-08	5.76e-08
Medtr4g072500.1	1.68453	2.18e-08	6e-08
Medtr2g100670.1	5.81849	2.18e-08	6.02e-08
Medtr8g461420.1	2.183	2.19e-08	6.04e-08
Medtr4g073140.1	1.5878	2.29e-08	6.29e-08
Medtr4g020640.1	5.81264	2.33e-08	6.41e-08
Medtr4g011920.2	1.10946	2.45e-08	6.73e-08
Medtr3g088450.1	1.67841	2.5e-08	6.86e-08
Medtr5g094570.1	1.10071	2.54e-08	6.96e-08
Medtr3g052530.4	2.13647	2.7e-08	7.4e-08
Medtr2g041430.2	3.35934	2.71e-08	7.43e-08
Medtr4g039430.4	2.69783	2.82e-08	7.72e-08
Medtr2g034750.1	7.27353	2.86e-08	7.82e-08
Medtr2g034600.3	1.22029	2.88e-08	7.85e-08
Medtr8g058620.1	1.46318	2.94e-08	8.02e-08
Medtr6g015490.2	5.78999	2.99e-08	8.15e-08
Medtr7g100040.2	5.78353	3.21e-08	8.72e-08
Medtr1g067750.3	5.77653	3.47e-08	9.38e-08
Medtr4g099290.4	5.77503	3.52e-08	9.53e-08
Medtr7g112720.2	1.00406	3.53e-08	9.54e-08
Medtr5g025310.1	1.40187	3.58e-08	9.67e-08
Medtr5g024970.3	2.5321	3.83e-08	1.03e-07
Medtr8g021230.2	1.10818	4.01e-08	1.08e-07
Medtr7g102120.1	1.91942	4.04e-08	1.09e-07
Medtr3g010920.1	1.18762	4.99e-08	1.33e-07
Medtr6g091800.9	2.21761	5.03e-08	1.34e-07
Medtr7g020860.2	1.67646	5.5e-08	1.46e-07
Medtr3g082200.2	1.33347	5.55e-08	1.47e-07
Medtr4g057730.3	2.42481	5.99e-08	1.58e-07
Medtr1g063940.3	5.71983	6.35e-08	1.67e-07
Medtr4g125930.2	1.62304	6.34e-08	1.67e-07
Medtr4g109530.2	5.70989	7.05e-08	1.85e-07
Medtr7g112760.2	1.28169	7.44e-08	1.95e-07
Medtr4g075760.1	1.26876	7.51e-08	1.96e-07
Medtr3g080260.1	1.38933	7.64e-08	2e-07
Medtr5g062720.2	5.69936	7.87e-08	2.05e-07
Medtr7g405780.4	3.14444	7.92e-08	2.07e-07
Medtr2g038210.6	1.78327	8.07e-08	2.1e-07
Medtr5g047260.3	1.59892	8.24e-08	2.14e-07
Medtr7g027680.2	1.63018	8.6e-08	2.23e-07
Medtr5g008710.7	2.10377	8.83e-08	2.29e-07
Medtr8g086260.2	2.19809	8.88e-08	2.3e-07
Medtr5g028850.2	1.57158	8.93e-08	2.32e-07
Medtr8g072600.2	5.68556	9.07e-08	2.35e-07
Medtr2g094130.4	5.68182	9.43e-08	2.44e-07
Medtr5g087490.3	5.68021	9.59e-08	2.48e-07
Medtr2g012570.3	1.18453	9.9e-08	2.56e-07
Medtr6g004220.3	5.67538	1.01e-07	2.6e-07
Medtr2g098310.3	1.23338	1.03e-07	2.66e-07
Medtr7g012790.2	1.49981	1.04e-07	2.69e-07
Medtr5g004880.2	5.66784	1.09e-07	2.8e-07
Medtr8g007345.1	2.28008	1.2e-07	3.06e-07
Medtr6g012630.3	1.20094	1.23e-07	3.15e-07
Medtr4g134340.2	1.15978	1.26e-07	3.2e-07
Medtr5g080700.1	1.42603	1.27e-07	3.23e-07
Medtr4g074190.2	5.651	1.29e-07	3.29e-07
Medtr3g092250.3	5.64662	1.35e-07	3.43e-07
Medtr5g091380.1	1.20594	1.43e-07	3.63e-07
Medtr8g102840.2	5.64058	1.43e-07	3.64e-07
Medtr1g111640.1	1.38796	1.46e-07	3.71e-07
Medtr8g099840.3	5.63396	1.53e-07	3.87e-07
Medtr1g007630.1	5.62897	1.61e-07	4.06e-07
Medtr1g050425.1	5.62897	1.61e-07	4.06e-07
Medtr4g100600.3	4.01353	1.63e-07	4.11e-07
Medtr7g022360.1	1.31245	1.64e-07	4.13e-07
Medtr4g124850.1	1.39916	1.65e-07	4.14e-07
Medtr2g100590.1	1.37493	1.74e-07	4.38e-07
Medtr3g114480.3	1.3785	1.85e-07	4.63e-07
Medtr8g058250.2	2.15711	2.07e-07	5.15e-07
Medtr2g038310.2	1.81921	2.19e-07	5.42e-07
Medtr8g098910.4	2.53312	2.2e-07	5.46e-07
Medtr7g091050.2	2.14368	2.24e-07	5.54e-07
Medtr3g010350.3	5.58846	2.4e-07	5.93e-07
Medtr5g022470.2	5.58789	2.41e-07	5.96e-07
Medtr6g004520.1	5.5856	2.47e-07	6.09e-07
Medtr6g072710.1	1.1664	2.49e-07	6.14e-07
Medtr1g050760.2	5.56834	2.91e-07	7.13e-07
Medtr6g059380.1	1.35852	3.07e-07	7.48e-07
Medtr4g127130.2	1.89093	3.07e-07	7.49e-07
Medtr3g075510.2	1.80158	3.18e-07	7.75e-07
Medtr7g055840.1	1.15844	3.29e-07	8e-07
Medtr1g072320.1	5.55497	3.31e-07	8.06e-07
Medtr3g014750.4	2.20932	3.53e-07	8.58e-07
Medtr4g124470.4	5.54795	3.54e-07	8.6e-07
Medtr8g092340.1	1.20155	3.62e-07	8.78e-07
Medtr8g040120.1	1.89138	3.66e-07	8.87e-07
Medtr7g096420.1	1.02946	3.92e-07	9.47e-07
Medtr4g024860.1	5.53438	4.03e-07	9.73e-07
Medtr6g038090.1	2.30793	4.25e-07	1.02e-06
Medtr4g105100.1	2.68559	4.31e-07	1.04e-06
Medtr7g117565.1	1.93031	4.39e-07	1.05e-06
Medtr6g018360.1	1.28381	4.5e-07	1.08e-06
Medtr4g130280.1	1.03089	4.55e-07	1.09e-06
Medtr4g134620.2	5.52189	4.53e-07	1.09e-06
Medtr8g087860.1	1.65313	4.53e-07	1.09e-06
Medtr5g021980.1	1.69407	4.58e-07	1.1e-06
Medtr1g097690.1	5.51949	4.63e-07	1.11e-06
Medtr8g087650.1	5.5165	4.76e-07	1.14e-06
Medtr4g096650.2	1.0665	4.98e-07	1.19e-06
Medtr3g463530.3	5.50988	5.06e-07	1.21e-06
Medtr2g437040.1	3.1042	5.18e-07	1.23e-06
Medtr4g073730.1	1.59742	5.19e-07	1.24e-06
Medtr3g011940.1	1.11454	5.23e-07	1.25e-06
Medtr4g451295.1	1.01596	5.48e-07	1.3e-06
Medtr5g008710.5	1.22716	5.48e-07	1.3e-06
Medtr8g035500.1	1.31899	5.6e-07	1.33e-06
Medtr4g057730.2	1.237	5.98e-07	1.42e-06
Medtr1g084820.2	5.49047	6.06e-07	1.43e-06
Medtr3g074260.3	2.71532	6.04e-07	1.43e-06
Medtr4g020110.1	1.01887	6.22e-07	1.47e-06
Medtr3g090530.6	3.40463	6.64e-07	1.57e-06
Medtr2g023120.1	1.32368	6.75e-07	1.59e-06
Medtr4g035905.1	2.97293	7.82e-07	1.83e-06
Medtr4g101890.2	5.46085	7.93e-07	1.85e-06
Medtr8g015770.1	1.13741	8.11e-07	1.89e-06
Medtr5g076080.1	1.09987	8.45e-07	1.97e-06
Medtr1g492940.4	5.45335	8.48e-07	1.98e-06
Medtr2g100640.1	5.4521	8.58e-07	2e-06
Medtr3g060200.3	1.25901	8.77e-07	2.04e-06
Medtr5g023660.2	5.44644	9.03e-07	2.09e-06
Medtr5g038190.1	1.95601	8.99e-07	2.09e-06
Medtr4g088210.1	2.69745	9.35e-07	2.16e-06
Medtr7g108775.1	5.43633	9.88e-07	2.28e-06
Medtr8g035890.1	1.12291	1.05e-06	2.41e-06
Medtr6g022140.1	5.42551	1.09e-06	2.5e-06
Medtr8g095600.3	1.07802	1.09e-06	2.51e-06
Medtr4g072850.1	1.01342	1.11e-06	2.55e-06
Medtr4g134680.3	1.53317	1.14e-06	2.62e-06
Medtr1g063100.4	1.74858	1.15e-06	2.63e-06
Medtr6g077870.2	1.41336	1.16e-06	2.66e-06
Medtr3g084190.1	1.52174	1.18e-06	2.7e-06
Medtr4g074480.2	1.31937	1.21e-06	2.75e-06
Medtr8g075420.1	1.23333	1.21e-06	2.77e-06
Medtr4g119400.3	1.61355	1.23e-06	2.79e-06
Medtr2g084735.1	5.41074	1.24e-06	2.82e-06
Medtr3g084040.1	1.08969	1.27e-06	2.89e-06
Medtr3g040540.2	1.20025	1.32e-06	2.99e-06
Medtr6g463660.1	5.40102	1.35e-06	3.05e-06
Medtr1g015185.2	1.12388	1.38e-06	3.11e-06
Medtr4g113280.1	3.73923	1.4e-06	3.16e-06
Medtr6g090490.1	1.13017	1.4e-06	3.17e-06
Medtr8g028250.1	1.30515	1.42e-06	3.21e-06
Medtr8g077950.3	1.45454	1.46e-06	3.29e-06
Medtr5g080400.1	4.19157	1.52e-06	3.41e-06
Medtr7g013700.2	5.37611	1.67e-06	3.74e-06
Medtr2g064400.1	5.37479	1.69e-06	3.78e-06
Medtr2g031750.1	5.3728	1.72e-06	3.84e-06
Medtr7g068650.1	1.5135	1.72e-06	3.84e-06
Medtr1g112050.1	1.24304	1.76e-06	3.93e-06
Medtr7g080180.2	5.36949	1.77e-06	3.94e-06
Medtr4g103550.2	1.32069	1.78e-06	3.97e-06
Medtr3g026150.2	1.18523	1.88e-06	4.18e-06
Medtr8g012560.2	5.36149	1.89e-06	4.2e-06
Medtr1g054965.4	5.36082	1.9e-06	4.22e-06
Medtr2g088450.5	5.35614	1.98e-06	4.38e-06
Medtr1g115300.2	5.3474	2.13e-06	4.7e-06
Medtr7g101800.1	1.02069	2.16e-06	4.77e-06
Medtr8g040170.1	2.69476	2.17e-06	4.78e-06
Medtr8g103880.1	1.95828	2.28e-06	5e-06
Medtr7g115710.1	5.33928	2.28e-06	5.01e-06
Medtr3g080480.1	1.35198	2.33e-06	5.11e-06
Medtr1g022265.2	5.33316	2.4e-06	5.26e-06
Medtr4g126950.1	5.33112	2.45e-06	5.35e-06
Medtr4g014040.3	5.32634	2.54e-06	5.55e-06
Medtr8g096320.2	1.08204	2.55e-06	5.57e-06
Medtr1g017870.5	1.67792	2.6e-06	5.65e-06
Medtr3g096500.1	1.3104	2.75e-06	5.97e-06
Medtr1g085130.3	5.31603	2.77e-06	6.01e-06
Medtr4g020110.4	5.31603	2.77e-06	6.01e-06
Medtr4g057650.3	5.31603	2.77e-06	6.01e-06
Medtr7g083240.4	1.18764	2.9e-06	6.27e-06
Medtr7g115670.1	5.30982	2.92e-06	6.31e-06
Medtr6g082080.1	5.30843	2.95e-06	6.38e-06
Medtr5g086040.2	1.13755	3.14e-06	6.77e-06
Medtr4g461080.1	2.13342	3.19e-06	6.87e-06
Medtr4g070140.1	1.26336	3.19e-06	6.88e-06
Medtr2g081180.3	5.2959	3.27e-06	7.04e-06
Medtr7g101800.3	1.47108	3.28e-06	7.05e-06
Medtr6g033130.2	5.29311	3.35e-06	7.19e-06
Medtr8g058790.1	1.75212	3.44e-06	7.37e-06
Medtr5g009290.1	1.13289	3.47e-06	7.44e-06
Medtr5g063390.2	3.75611	3.86e-06	8.23e-06
Medtr2g071750.1	1.13914	3.88e-06	8.27e-06
Medtr8g104340.2	1.32138	4.11e-06	8.73e-06
Medtr3g107890.1	1.19157	4.26e-06	9.04e-06
Medtr8g106240.3	1.41329	4.26e-06	9.04e-06
Medtr3g115200.2	5.25334	4.61e-06	9.75e-06
Medtr4g067260.1	5.25334	4.61e-06	9.75e-06
Medtr8g059605.2	2.18853	4.63e-06	9.79e-06
Medtr7g051240.2	1.30733	4.78e-06	1.01e-05
Medtr2g048375.1	3.44861	4.82e-06	1.02e-05
Medtr8g107050.1	5.24613	4.88e-06	1.03e-05
Medtr8g088860.1	1.63205	5.06e-06	1.06e-05
Medtr1g116890.1	1.23434	5.31e-06	1.11e-05
Medtr1g116180.1	5.23231	5.45e-06	1.14e-05
Medtr4g048040.3	5.23231	5.45e-06	1.14e-05
Medtr7g072000.3	5.23158	5.48e-06	1.15e-05
Medtr1g014930.1	1.5608	5.62e-06	1.17e-05
Medtr6g078330.4	1.76448	6.02e-06	1.25e-05
Medtr1g021150.1	1.84436	6.12e-06	1.27e-05
Medtr1g100797.2	1.52534	6.12e-06	1.27e-05
Medtr2g043360.2	2.28775	6.11e-06	1.27e-05
Medtr4g046697.3	5.21541	6.22e-06	1.29e-05
Medtr4g461060.2	1.13586	6.46e-06	1.34e-05
Medtr4g015930.3	5.20875	6.55e-06	1.35e-05
Medtr3g073080.3	1.66636	6.57e-06	1.36e-05
Medtr8g066710.1	5.20726	6.62e-06	1.37e-05
Medtr7g105200.1	5.20503	6.74e-06	1.39e-05
Medtr7g080230.2	5.20429	6.78e-06	1.4e-05
Medtr7g115350.1	1.26724	6.81e-06	1.4e-05
Medtr5g026280.3	5.2013	6.94e-06	1.43e-05
Medtr4g077920.2	1.25439	7.02e-06	1.45e-05
Medtr1g071300.3	5.19006	7.56e-06	1.55e-05
Medtr3g109650.1	1.48272	7.68e-06	1.57e-05
Medtr3g072660.7	5.1863	7.79e-06	1.59e-05
Medtr2g062940.1	1.00253	7.85e-06	1.61e-05
Medtr5g083910.2	5.17722	8.34e-06	1.7e-05
Medtr7g098550.3	5.17646	8.39e-06	1.71e-05
Medtr7g451050.1	5.17646	8.39e-06	1.71e-05
Medtr2g078740.1	5.17114	8.74e-06	1.78e-05
Medtr1g110820.1	1.11296	8.85e-06	1.8e-05
Medtr5g065160.2	5.16961	8.84e-06	1.8e-05
Medtr4g121470.2	5.16656	9.05e-06	1.84e-05
Medtr5g090170.1	1.9305	9.07e-06	1.84e-05
Medtr5g076240.1	1.00382	9.14e-06	1.85e-05
Medtr8g088930.2	1.33409	9.23e-06	1.87e-05
Medtr4g080110.2	5.15504	9.87e-06	1.99e-05
Medtr3g082790.2	5.15427	9.92e-06	2e-05
Medtr5g085300.3	3.42505	1e-05	2.02e-05
Medtr3g098740.1	2.02449	1.02e-05	2.06e-05
Medtr1g017530.2	2.43758	1.07e-05	2.15e-05
Medtr1g021835.2	1.10542	1.07e-05	2.16e-05
Medtr5g024270.2	1.15238	1.08e-05	2.17e-05
Medtr8g070990.2	1.58224	1.11e-05	2.22e-05
Medtr5g081740.3	5.13643	1.13e-05	2.27e-05
Medtr2g038210.2	5.12545	1.23e-05	2.45e-05
Medtr3g037390.2	5.12388	1.24e-05	2.48e-05
Medtr3g090960.1	5.11836	1.3e-05	2.58e-05
Medtr6g061840.3	1.14143	1.3e-05	2.59e-05
Medtr7g450930.2	5.11598	1.32e-05	2.62e-05
Medtr6g015580.1	3.00692	1.35e-05	2.67e-05
Medtr7g062560.1	1.78268	1.39e-05	2.76e-05
Medtr4g092040.2	1.06195	1.41e-05	2.8e-05
Medtr2g045490.6	5.10326	1.45e-05	2.86e-05
Medtr8g069525.2	1.05576	1.45e-05	2.86e-05
Medtr4g116160.3	5.10246	1.46e-05	2.88e-05
Medtr1g054175.2	1.7161	1.49e-05	2.94e-05
Medtr7g073690.1	1.04898	1.61e-05	3.16e-05
Medtr3g093660.1	1.67351	1.62e-05	3.18e-05
Medtr8g078710.1	2.03631	1.67e-05	3.27e-05
Medtr5g072760.2	5.0799	1.71e-05	3.36e-05
Medtr7g110570.2	1.27418	1.74e-05	3.4e-05
Medtr8g062130.1	1.10123	1.74e-05	3.4e-05
Medtr4g080590.2	1.09766	1.76e-05	3.44e-05
Medtr1g041395.4	1.30788	1.77e-05	3.46e-05
Medtr3g117990.3	1.21846	1.78e-05	3.48e-05
Medtr8g070990.7	1.4569	1.8e-05	3.51e-05
Medtr3g062150.1	1.91334	1.81e-05	3.53e-05
Medtr4g113270.2	2.01174	1.81e-05	3.53e-05
Medtr1g071300.2	1.72331	1.82e-05	3.54e-05
Medtr8g076250.2	3.64287	1.82e-05	3.54e-05
Medtr4g071540.2	2.54343	1.84e-05	3.57e-05
Medtr7g451340.2	1.66819	1.83e-05	3.57e-05
Medtr3g110032.1	1.23231	1.84e-05	3.58e-05
Medtr2g079670.2	1.01368	1.85e-05	3.6e-05
Medtr7g109130.1	5.06768	1.87e-05	3.63e-05
Medtr1g040725.1	5.06686	1.88e-05	3.66e-05
Medtr4g068210.2	5.06604	1.89e-05	3.67e-05
Medtr1g115610.3	2.19316	1.97e-05	3.82e-05
Medtr8g009020.1	1.22579	2.03e-05	3.93e-05
Medtr5g059920.1	1.13038	2.08e-05	4.02e-05
Medtr3g092590.1	2.08623	2.18e-05	4.18e-05
Medtr5g016450.2	1.81346	2.18e-05	4.18e-05
Medtr7g095220.1	5.04623	2.18e-05	4.18e-05
Medtr7g081715.4	2.57277	2.19e-05	4.21e-05
Medtr2g090850.1	2.68342	2.23e-05	4.28e-05
Medtr7g099280.6	5.04207	2.24e-05	4.3e-05
Medtr8g022300.2	4.1535	2.3e-05	4.4e-05
Medtr4g008170.2	5.02951	2.45e-05	4.67e-05
Medtr7g021780.1	1.18244	2.51e-05	4.79e-05
Medtr8g080290.3	2.99674	2.52e-05	4.8e-05
Medtr1g082470.1	2.23993	2.55e-05	4.85e-05
Medtr1g098260.3	5.02192	2.58e-05	4.9e-05
Medtr6g477680.1	5.02023	2.61e-05	4.96e-05
Medtr3g092780.4	2.87025	2.63e-05	4.99e-05
Medtr4g061833.1	2.4505	2.63e-05	4.99e-05
Medtr3g014750.1	5.01769	2.66e-05	5.04e-05
Medtr3g085440.2	5.016	2.69e-05	5.09e-05
Medtr6g011290.5	5.016	2.69e-05	5.09e-05
Medtr6g011310.2	5.016	2.69e-05	5.09e-05
Medtr3g080120.3	5.0109	2.78e-05	5.26e-05
Medtr1g054965.2	2.57278	2.82e-05	5.32e-05
Medtr8g085680.3	1.52821	2.92e-05	5.5e-05
Medtr2g066060.2	1.59301	2.97e-05	5.58e-05
Medtr5g024920.2	5.0015	2.97e-05	5.58e-05
Medtr2g014210.4	1.10911	2.99e-05	5.62e-05
Medtr8g011080.1	4.99978	3e-05	5.64e-05
Medtr3g069960.3	4.9972	3.06e-05	5.74e-05
Medtr2g017955.1	1.0013	3.09e-05	5.8e-05
Medtr4g114670.2	1.82029	3.11e-05	5.84e-05
Medtr4g133890.2	1.90636	3.14e-05	5.88e-05
Medtr8g069505.4	3.71082	3.18e-05	5.96e-05
Medtr8g089440.1	1.49944	3.2e-05	6e-05
Medtr1g076280.2	4.98685	3.28e-05	6.13e-05
Medtr7g057170.2	4.98685	3.28e-05	6.13e-05
Medtr1g013820.2	4.98598	3.3e-05	6.16e-05
Medtr4g006570.5	1.05169	3.31e-05	6.17e-05
Medtr1g019500.2	1.38211	3.33e-05	6.21e-05
Medtr2g058470.1	3.32085	3.41e-05	6.35e-05
Medtr4g125720.2	1.58249	3.46e-05	6.44e-05
Medtr4g060795.1	1.04424	3.48e-05	6.46e-05
Medtr1g092910.2	4.97729	3.5e-05	6.5e-05
Medtr4g132230.1	5.46459	3.53e-05	6.56e-05
Medtr7g017880.1	1.163	3.84e-05	7.08e-05
Medtr6g061670.1	4.9624	3.87e-05	7.14e-05
Medtr6g071350.1	4.96063	3.91e-05	7.22e-05
Medtr5g025230.1	1.21954	4e-05	7.36e-05
Medtr7g059080.1	1.48172	4e-05	7.36e-05
Medtr5g053430.2	4.95622	4.03e-05	7.42e-05
Medtr4g029010.1	1.62588	4.04e-05	7.44e-05
Medtr4g094415.1	1.08228	4.11e-05	7.56e-05
Medtr4g106380.2	4.9509	4.18e-05	7.67e-05
Medtr5g026790.1	1.05978	4.2e-05	7.72e-05
Medtr3g045830.1	4.94912	4.23e-05	7.75e-05
Medtr8g078900.3	4.94735	4.28e-05	7.84e-05
Medtr1g113960.2	1.6534	4.3e-05	7.88e-05
Medtr8g032590.2	4.9411	4.46e-05	8.14e-05
Medtr1g100860.2	2.97824	4.56e-05	8.32e-05
Medtr4g014150.1	2.19644	4.58e-05	8.35e-05
Medtr1g112960.1	1.46197	4.61e-05	8.39e-05
Medtr2g039680.2	1.93677	4.67e-05	8.49e-05
Medtr4g081750.1	1.28998	4.92e-05	8.92e-05
Medtr7g021570.2	4.92583	4.93e-05	8.93e-05
Medtr8g069135.1	3.55732	4.94e-05	8.95e-05
Medtr8g098655.1	1.21891	5.09e-05	9.19e-05
Medtr7g115530.6	1.92265	5.27e-05	9.51e-05
Medtr4g109110.2	3.48012	5.28e-05	9.53e-05
Medtr1g026830.1	1.32085	5.4e-05	9.72e-05
Medtr2g065470.2	2.47087	5.65e-05	0.000101264
Medtr2g103140.1	1.06604	5.69e-05	0.000102051
Medtr1g016340.2	4.88366	6.47e-05	0.000115019
Medtr7g083720.2	2.1158	6.98e-05	0.000123366
Medtr2g097740.2	1.03393	7.1e-05	0.000125374
Medtr8g018550.1	1.23973	7.39e-05	0.000130225
Medtr1g017350.4	4.86211	7.42e-05	0.000130634
Medtr5g047260.2	1.26609	7.69e-05	0.000135094
Medtr4g124900.2	1.24169	7.78e-05	0.000136612
Medtr2g045240.1	4.84978	8.01e-05	0.000140365
Medtr4g092750.2	1.32996	8.09e-05	0.000141719
Medtr3g076540.3	1.34924	8.46e-05	0.00014761
Medtr1g078240.2	1.04803	8.46e-05	0.000147628
Medtr4g105630.2	2.78184	8.49e-05	0.000148065
Medtr8g094170.2	1.27844	8.55e-05	0.000149034
Medtr8g058557.1	1.55233	8.7e-05	0.000151341
Medtr1g019550.2	4.83542	8.76e-05	0.000152356
Medtr6g093150.1	4.83542	8.76e-05	0.000152356
Medtr8g107330.1	2.803	8.99e-05	0.000156189
Medtr3g055330.1	2.58569	9.01e-05	0.000156562
Medtr3g099470.2	4.82868	9.13e-05	0.000158505
Medtr7g088560.1	4.8219	9.52e-05	0.000164816
Medtr1g032100.1	1.97293	9.68e-05	0.000167422
Medtr1g085490.1	1.09264	9.74e-05	0.000168401
Medtr7g031800.1	3.0854	9.84e-05	0.000169982
Medtr7g105810.4	4.81606	9.87e-05	0.000170326
Medtr2g076330.2	4.8102	0.00010227	0.000175908
Medtr6g036790.1	2.14242	0.0001067	0.000182943
Medtr1g107015.1	1.28997	0.000107231	0.00018367
Medtr5g016090.1	1.23439	0.000109308	0.000187043
Medtr2g073500.1	1.17908	0.00011076	0.000189361
Medtr1g041745.2	4.79544	0.000111851	0.000191101
Medtr1g045850.1	1.10976	0.000112381	0.000191942
Medtr2g037460.1	1.6436	0.000112492	0.000192111
Medtr1g040565.1	2.84127	0.000116264	0.000197945
Medtr3g098750.1	3.92853	0.000117364	0.000199666
Medtr4g123980.2	4.78452	0.000119451	0.000202973
Medtr1g019970.1	1.40041	0.000122891	0.000208476
Medtr3g115650.4	4.77753	0.000124558	0.000210983
Medtr4g133920.1	1.0482	0.000125009	0.000211654
Medtr2g096180.3	1.01881	0.000127264	0.00021524
Medtr4g101930.2	1.61732	0.000127967	0.00021638
Medtr8g098275.1	4.77151	0.000129112	0.000218221
Medtr8g465470.1	1.49606	0.000129527	0.000218875
Medtr4g108000.1	4.76547	0.000133834	0.000225811
Medtr1g073360.2	4.75737	0.000140404	0.000235924
Medtr8g006955.2	4.75737	0.000140404	0.000235924
Medtr1g057280.1	1.93616	0.000141107	0.000236952
Medtr8g090220.1	1.06501	0.000143192	0.000240065
Medtr1g007060.2	1.53435	0.000143234	0.00024011
Medtr7g013160.2	4.7533	0.000143811	0.000240999
Medtr4g026380.1	1.19601	0.000147796	0.000247145
Medtr4g091820.1	1.12883	0.00014792	0.000247326
Medtr8g465580.1	2.25705	0.000149676	0.000249886
Medtr4g093580.1	4.74616	0.000149975	0.000250306
Medtr8g086260.4	1.06127	0.000151973	0.000253423
Medtr3g096520.3	1.68652	0.000155472	0.000258776
Medtr4g131930.1	1.14447	0.000157847	0.000262235
Medtr3g110710.2	1.21188	0.000158241	0.000262749
Medtr1g087290.1	4.73589	0.00015925	0.000264144
Medtr4g112490.1	4.73589	0.00015925	0.000264144
Medtr5g031870.2	4.73589	0.00015925	0.000264144
Medtr1g091037.2	4.73073	0.000164104	0.000271644
Medtr3g082050.3	4.72451	0.000170126	0.000280986
Medtr5g018010.2	4.72243	0.000172183	0.000284203
Medtr3g010350.2	4.71931	0.000175316	0.000289006
Medtr3g099200.2	1.43627	0.000177055	0.000291595
Medtr4g093850.2	2.04799	0.000177502	0.00029227
Medtr5g009360.2	4.71617	0.000178506	0.000293799
Medtr1g112660.2	1.36683	0.000178804	0.000294164
Medtr4g073590.2	1.60242	0.000178789	0.000294164
Medtr5g048060.2	1.16822	0.000180367	0.000296548
Medtr3g086540.1	2.14268	0.000183068	0.000300641
Medtr8g018735.2	1.32838	0.000185168	0.000303833
Medtr2g027110.2	1.41994	0.000185419	0.000304149
Medtr3g463720.1	1.24306	0.000186106	0.000305146
Medtr7g105340.3	4.70674	0.000188436	0.000308642
Medtr4g094688.1	1.02964	0.00018986	0.000310746
Medtr3g079330.1	1.06749	0.00019015	0.000311173
Medtr2g095440.2	1.74095	0.000194691	0.000317885
Medtr3g118360.4	1.01296	0.000194738	0.000317894
Medtr8g463650.2	1.07587	0.000196972	0.000321306
Medtr4g109130.2	1.47866	0.000201268	0.000327764
Medtr4g084990.2	4.69194	0.000205008	0.000333192
Medtr2g013540.2	4.68875	0.000208747	0.000338788
Medtr3g106830.1	1.35303	0.000215136	0.000348309
Medtr8g020690.1	4.68021	0.00021906	0.00035411
Medtr7g092540.1	1.67855	0.000219175	0.000354259
Medtr1g037370.1	1.07396	0.00022576	0.000364109
Medtr7g109460.1	1.02286	0.000227083	0.000365977
Medtr7g095350.3	4.67054	0.000231282	0.000372013
Medtr4g124930.2	1.69799	0.000234219	0.000376349
Medtr7g066870.2	4.6673	0.000235508	0.000378185
Medtr8g103265.2	4.66622	0.000236933	0.000380396
Medtr3g112300.2	4.59078	0.000237743	0.000381618
Medtr8g007295.2	1.24653	0.000248356	0.000397138
Medtr4g061200.3	1.33883	0.000253719	0.000405049
Medtr2g097210.2	2.83504	0.000254274	0.000405893
Medtr5g010590.1	4.651	0.000257841	0.000411208
Medtr4g105590.3	4.64881	0.000260977	0.000415997
Medtr8g471160.2	1.33891	0.000261177	0.000416273
Medtr3g073000.3	4.64772	0.00026256	0.000418134
Medtr5g084250.1	1.00253	0.000263085	0.000418843
Medtr7g065980.1	1.02539	0.000265054	0.000421631
Medtr4g078885.1	1.91558	0.000271852	0.000431564
Medtr2g098630.2	4.63782	0.000277247	0.000439547
Medtr5g026210.3	1.50969	0.000280417	0.000443984
Medtr6g075440.2	2.92535	0.00028164	0.000445785
Medtr1g012790.2	1.15131	0.00028408	0.00044919
Medtr8g022980.3	4.6323	0.000285765	0.000451625
Medtr2g025550.1	4.63119	0.0002875	0.000454229
Medtr1g019550.3	3.54419	0.000294583	0.000464619
Medtr3g095570.3	1.07205	0.000303389	0.000477155
Medtr3g112480.3	4.62118	0.000303604	0.000477397
Medtr7g093160.1	1.00448	0.000307316	0.000482794
Medtr4g011270.1	1.42039	0.00031005	0.000486893
Medtr3g086550.2	4.61671	0.000311053	0.000488418
Medtr4g087120.1	1.32446	0.00031273	0.000490904
Medtr7g082860.2	1.31664	0.000314851	0.000494133
Medtr1g014640.1	1.93454	0.000318381	0.00049912
Medtr2g012810.2	1.77993	0.000323544	0.000506908
Medtr1g076330.4	4.60886	0.000324536	0.00050831
Medtr5g096410.2	2.31818	0.000325386	0.000509589
Medtr5g026400.3	4.60773	0.000326511	0.000511145
Medtr4g129500.2	1.23073	0.000332495	0.000519938
Medtr8g009720.2	2.10042	0.000337468	0.000526922
Medtr4g095700.1	1.63903	0.00033817	0.000527753
Medtr3g097090.2	1.69863	0.000338679	0.000528442
Medtr3g081560.2	4.59983	0.000340675	0.000531236
Medtr6g022320.1	2.2768	0.000343325	0.00053478
Medtr3g108780.2	1.11247	0.000345343	0.000537762
Medtr6g018860.1	1.93157	0.000346954	0.000539946
Medtr6g005760.1	1.12839	0.000350245	0.000544579
Medtr2g029125.2	4.59074	0.000357628	0.000555004
Medtr2g083910.2	1.38138	0.000362674	0.00056222
Medtr1g069570.2	1.79065	0.000367004	0.000568593
Medtr4g120380.2	2.19157	0.000376949	0.00058313
Medtr5g077780.2	4.5793	0.000380028	0.00058766
Medtr4g068040.2	4.57815	0.000382345	0.00059095
Medtr3g071610.2	1.15188	0.000382985	0.000591879
Medtr8g028230.2	2.6223	0.000383827	0.000593119
Medtr3g106550.2	1.77189	0.000384686	0.000594214
Medtr5g068530.2	4.57585	0.000387023	0.000597527
Medtr4g115530.2	4.5747	0.000389383	0.000600718
Medtr4g130190.4	1.419	0.000389968	0.000601358
Medtr7g098720.1	3.73589	0.000396438	0.000610611
Medtr3g090490.2	1.4029	0.000399433	0.000614859
Medtr8g070990.15	2.38965	0.000401361	0.000617521
Medtr6g078330.3	4.56892	0.000401405	0.000617528
Medtr1g017530.1	1.03274	0.000403209	0.000619997
Medtr8g064990.2	2.74379	0.00041162	0.00063187
Medtr3g084160.1	1.41045	0.00042032	0.000643956
Medtr3g010273.1	4.78296	0.000425163	0.000650671
Medtr8g094070.2	4.55614	0.000429197	0.000656136
Medtr8g077570.2	1.3221	0.000433	0.0006613
Medtr1g095570.2	4.5538	0.000434457	0.000663265
Medtr6g008140.6	1.6075	0.000434441	0.000663265
Medtr6g465040.1	4.5538	0.000434457	0.000663265
Medtr8g098615.2	1.1395	0.000434829	0.000663768
Medtr2g033590.2	1.3546	0.000438632	0.00066912
Medtr4g068990.1	4.55029	0.000442468	0.00067424
Medtr1g051125.2	1.18656	0.000442666	0.000674476
Medtr3g053340.1	4.54912	0.000445172	0.000678029
Medtr8g467790.1	2.45387	0.000455339	0.000692295
Medtr3g110088.1	1.69144	0.000456555	0.000693941
Medtr4g124470.2	4.54089	0.000464574	0.000705234
Medtr1g025920.2	1.15224	0.000464694	0.000705349
Medtr2g020770.2	1.22962	0.000465037	0.000705731
Medtr7g012560.2	2.27339	0.00046962	0.00071227
Medtr7g090810.1	4.53734	0.000473149	0.000717203
Medtr5g046610.1	2.40867	0.000473437	0.000717569
Medtr6g015875.1	1.09846	0.000483604	0.00073184
Medtr7g104270.2	1.34833	0.000489568	0.000739787
Medtr8g059560.2	1.25273	0.000491029	0.000741707
Medtr4g109480.3	1.96964	0.000503146	0.00075825
Medtr1g022005.2	1.21883	0.000504822	0.00076055
Medtr8g033150.2	1.8102	0.000506259	0.000762536
Medtr7g114970.2	2.56841	0.000512269	0.000770801
Medtr5g018270.1	2.7641	0.000513293	0.000772266
Medtr1g103290.1	1.41396	0.000515526	0.000775252
Medtr7g097220.1	1.57858	0.000523552	0.00078641
Medtr2g105270.2	4.5147	0.000531322	0.000796775
Medtr3g022870.1	4.5135	0.000534578	0.000801194
Medtr7g104130.2	4.5135	0.000534578	0.000801194
Medtr4g108000.2	4.51229	0.000537854	0.000805716
Medtr2g099185.2	4.50868	0.000547804	0.000819833
Medtr1g094680.3	1.18997	0.000551371	0.000824935
Medtr2g091220.3	1.65446	0.000553197	0.000827428
Medtr8g076580.1	1.68157	0.000557217	0.00083256
Medtr7g084970.1	1.651	0.000561687	0.000838597
Medtr6g083300.1	1.44429	0.00056625	0.000844598
Medtr8g028580.1	1.44311	0.000578928	0.000861941
Medtr5g023180.3	1.0677	0.00058516	0.000870304
Medtr3g052720.1	4.49535	0.000585914	0.000871259
Medtr4g084660.4	1.50465	0.000598658	0.000888767
Medtr6g033325.1	1.7128	0.00060022	0.000890831
Medtr8g064500.1	1.7128	0.00060022	0.000890831
Medtr1g017870.1	1.86635	0.000609414	0.000903444
Medtr4g089155.1	2.13017	0.000627317	0.000927688
Medtr1g007540.1	1.10632	0.000629164	0.000930244
Medtr1g041380.2	1.62484	0.000634468	0.000937196
Medtr5g076080.3	4.47574	0.000646208	0.000953255
Medtr5g086360.1	1.87607	0.000649887	0.000957611
Medtr2g100670.2	1.25253	0.000652487	0.000960805
Medtr4g415300.2	1.42778	0.000654827	0.000963795
Medtr1g080470.2	4.46583	0.000678681	0.000995236

## Sheet: 3d down-DEG
GeneID	log2Ratio_LC3-VS-LS3	Pvalue_LC3-VS-LS3	FDR_LC3-VS-LS3
Medtr1g018420.1	-2.15217	0	0
Medtr1g034300.2	-2.52573	0	0
Medtr1g048610.1	-1.34875	0	0
Medtr1g076430.1	-1.26704	0	0
Medtr1g096270.1	-1.38358	0	0
Medtr1g098700.1	-1.55679	0	0
Medtr1g099810.1	-1.72256	0	0
Medtr1g104610.1	-1.81574	0	0
Medtr2g021190.1	-1.7286	0	0
Medtr2g039910.1	-1.61978	0	0
Medtr2g041550.1	-2.23063	0	0
Medtr2g042900.1	-2.26514	0	0
Medtr2g078680.1	-1.73788	0	0
Medtr2g081580.1	-1.70439	0	0
Medtr2g082090.1	-2.40249	0	0
Medtr2g086530.1	-2.01902	0	0
Medtr2g096230.1	-2.32941	0	0
Medtr2g097310.1	-2.40956	0	0
Medtr2g097390.1	-1.78183	0	0
Medtr2g097620.1	-1.59701	0	0
Medtr2g105060.1	-4.18936	0	0
Medtr2g436100.1	-1.63822	0	0
Medtr2g436900.1	-1.71623	0	0
Medtr3g062770.1	-1.96243	0	0
Medtr3g065080.1	-1.4295	0	0
Medtr3g068030.2	-2.02647	0	0
Medtr3g070230.1	-1.44046	0	0
Medtr3g070720.2	-1.868	0	0
Medtr3g070880.1	-2.41868	0	0
Medtr3g074720.1	-1.22766	0	0
Medtr3g074830.1	-2.78581	0	0
Medtr3g074860.1	-2.34023	0	0
Medtr3g074890.1	-3.23604	0	0
Medtr3g081090.1	-1.44314	0	0
Medtr3g092630.1	-1.88158	0	0
Medtr3g096920.2	-2.12939	0	0
Medtr3g098650.2	-1.33513	0	0
Medtr3g102980.1	-1.47494	0	0
Medtr3g110720.1	-1.0173	0	0
Medtr4g006150.1	-2.16172	0	0
Medtr4g034750.1	-2.69097	0	0
Medtr4g051662.1	-1.66816	0	0
Medtr4g051682.1	-1.46102	0	0
Medtr4g061130.1	-1.86423	0	0
Medtr4g064150.1	-1.32366	0	0
Medtr4g064570.1	-1.61201	0	0
Medtr4g086190.1	-3.29808	0	0
Medtr4g088500.1	-1.71677	0	0
Medtr4g090970.1	-2.12389	0	0
Medtr4g094610.1	-2.20831	0	0
Medtr4g094715.1	-1.65414	0	0
Medtr4g100450.1	-1.26126	0	0
Medtr4g115360.1	-1.17626	0	0
Medtr4g122260.1	-1.85124	0	0
Medtr4g127710.2	-2.14861	0	0
Medtr4g129820.1	-1.50933	0	0
Medtr4g133660.1	-2.19249	0	0
Medtr5g006670.1	-2.88255	0	0
Medtr5g007640.1	-1.80191	0	0
Medtr5g015590.1	-1.91652	0	0
Medtr5g016410.1	-1.3357	0	0
Medtr5g032420.1	-1.41843	0	0
Medtr5g082830.1	-1.32365	0	0
Medtr5g085790.1	-2.25084	0	0
Medtr5g091050.1	-3.54178	0	0
Medtr5g097270.1	-1.56338	0	0
Medtr5g464340.1	-2.79511	0	0
Medtr6g049280.1	-2.13087	0	0
Medtr6g049320.1	-1.9877	0	0
Medtr6g069560.1	-1.62135	0	0
Medtr6g070920.1	-1.40055	0	0
Medtr6g071430.1	-1.20074	0	0
Medtr6g087850.1	-2.33508	0	0
Medtr6g088465.1	-1.73825	0	0
Medtr6g471160.1	-1.33176	0	0
Medtr7g007220.1	-6.55607	0	0
Medtr7g010580.1	-1.47586	0	0
Medtr7g065890.1	-1.70818	0	0
Medtr7g084770.1	-1.96183	0	0
Medtr7g088620.1	-1.71697	0	0
Medtr7g095710.1	-1.72502	0	0
Medtr7g101395.1	-1.33006	0	0
Medtr7g101425.1	-1.52078	0	0
Medtr7g102450.1	-1.32669	0	0
Medtr7g106340.1	-2.97354	0	0
Medtr8g005225.1	-2.02141	0	0
Medtr8g014650.1	-1.69833	0	0
Medtr8g018690.1	-1.43024	0	0
Medtr8g021380.1	-1.88426	0	0
Medtr8g027860.1	-2.80325	0	0
Medtr8g065010.1	-1.48333	0	0
Medtr8g067280.1	-3.37154	0	0
Medtr8g079280.1	-1.16167	0	0
Medtr8g087890.1	-1.08831	0	0
Medtr8g094580.1	-2.25133	0	0
Medtr8g098485.1	-2.02942	0	0
Medtr8g099350.1	-1.56888	0	0
Medtr8g104490.1	-2.03035	0	0
Medtr8g104490.2	-2.16121	0	0
Medtr8g107110.1	-2.00812	0	0
Medtr3g084520.1	-2.0925	1.26e-304	7.61e-303
Medtr8g072260.1	-3.79772	1.33e-302	8.02e-301
Medtr8g072640.1	-1.58486	8.33e-300	4.94e-298
Medtr4g128590.1	-4.86154	2.68e-294	1.56e-292
Medtr3g093830.1	-2.1249	7.72e-292	4.44e-290
Medtr7g090590.1	-1.51585	5.49e-290	3.13e-288
Medtr4g053440.1	-1.11879	3.3e-288	1.88e-286
Medtr7g093850.1	-2.52543	7e-288	3.96e-286
Medtr2g102660.1	-1.79865	7.22e-288	4.07e-286
Medtr5g015590.3	-3.31011	1.66e-287	9.33e-286
Medtr5g015590.4	-2.30211	2.98e-285	1.66e-283
Medtr5g029370.1	-1.29469	4.82e-282	2.67e-280
Medtr7g090630.1	-1.88739	6.72e-278	3.67e-276
Medtr4g071620.1	-1.86735	3.81e-275	2.06e-273
Medtr5g031250.1	-2.81306	4.68e-268	2.45e-266
Medtr5g062700.1	-1.05903	1.71e-266	8.89e-265
Medtr7g108650.1	-1.99687	6.74e-262	3.46e-260
Medtr2g097350.1	-2.74796	3.52e-257	1.79e-255
Medtr5g009410.1	-2.49643	8.17e-255	4.12e-253
Medtr7g068780.2	-2.86426	1.19e-254	5.97e-253
Medtr3g051770.1	-1.36109	3.36e-252	1.68e-250
Medtr1g108640.1	-2.02192	1.09e-247	5.35e-246
Medtr5g006710.1	-3.67032	4.03e-245	1.96e-243
Medtr4g094532.1	-2.05052	4.02e-244	1.93e-242
Medtr8g031270.1	-1.08153	1.13e-243	5.39e-242
Medtr6g092940.1	-1.12116	2.25e-243	1.07e-241
Medtr6g071790.1	-1.28978	9.62e-234	4.47e-232
Medtr5g011780.1	-1.84039	3.7e-233	1.71e-231
Medtr5g098930.1	-1.33511	3.36e-230	1.54e-228
Medtr3g037230.1	-1.06249	1.01e-228	4.61e-227
Medtr5g071550.1	-2.12402	3.64e-227	1.65e-225
Medtr8g098410.3	-2.65256	1.25e-226	5.67e-225
Medtr3g012440.1	-1.32785	6.93e-224	3.1e-222
Medtr4g078710.1	-1.12192	9.19e-223	4.08e-221
Medtr7g075910.1	-2.2086	1.22e-222	5.39e-221
Medtr1g097850.2	-2.37984	1.94e-222	8.57e-221
Medtr6g070920.2	-1.1242	2.8e-214	1.19e-212
Medtr1g056560.1	-1.79998	3.89e-213	1.65e-211
Medtr4g092010.1	-1.48416	1.61e-212	6.79e-211
Medtr3g030950.1	-2.04184	2.87e-211	1.21e-209
Medtr1g034300.1	-2.71951	6.56e-205	2.7e-203
Medtr7g071120.1	-1.22121	1.29e-202	5.25e-201
Medtr1g054935.2	-1.97955	6.57e-202	2.64e-200
Medtr4g100380.1	-1.94846	9.85e-200	3.92e-198
Medtr8g014360.1	-1.1583	4.54e-199	1.8e-197
Medtr3g025260.1	-1.01865	6.49e-199	2.57e-197
Medtr1g101550.1	-2.76441	5.24e-198	2.07e-196
Medtr4g086165.1	-3.3044	5.71e-198	2.25e-196
Medtr3g072030.1	-1.25279	1.55e-197	6.08e-196
Medtr3g110180.1	-1.17232	1.69e-196	6.6e-195
Medtr8g072260.3	-2.76492	1.14e-192	4.39e-191
Medtr1g056880.1	-2.8363	6.96e-192	2.68e-190
Medtr8g036980.1	-1.01009	9.13e-191	3.49e-189
Medtr6g472110.1	-1.41337	2.51e-190	9.55e-189
Medtr8g027985.1	-1.52287	1.23e-189	4.67e-188
Medtr8g099000.1	-2.93691	3.45e-188	1.3e-186
Medtr1g069750.1	-1.41902	1.66e-187	6.21e-186
Medtr2g099470.1	-1.64624	2.67e-187	9.93e-186
Medtr2g086530.2	-1.74178	1.08e-186	4e-185
Medtr4g054920.1	-4.11329	5.11e-185	1.89e-183
Medtr4g081010.4	-1.38741	5.52e-185	2.04e-183
Medtr2g089140.1	-1.5041	1.76e-184	6.48e-183
Medtr3g087700.1	-1.16185	2.43e-183	8.91e-182
Medtr7g090180.1	-1.91375	2.75e-183	1e-181
Medtr2g086560.3	-1.78586	1.5e-182	5.4e-181
Medtr2g086560.2	-2.12096	4.16e-180	1.49e-178
Medtr6g472300.1	-1.58327	4.27e-180	1.52e-178
Medtr4g102660.1	-3.69321	1.41e-179	5e-178
Medtr7g073380.1	-1.17811	1.36e-178	4.8e-177
Medtr3g093050.1	-1.59811	3.3e-178	1.17e-176
Medtr4g123870.1	-1.38594	4.98e-178	1.75e-176
Medtr4g007060.4	-1.67505	1.52e-177	5.34e-176
Medtr3g093050.2	-1.05118	4.05e-177	1.42e-175
Medtr6g071280.1	-1.63639	1.59e-176	5.53e-175
Medtr4g086220.1	-3.42069	9.45e-176	3.28e-174
Medtr8g089840.1	-1.13797	2.29e-175	7.91e-174
Medtr3g464770.2	-1.2551	3.34e-174	1.14e-172
Medtr4g019790.1	-1.2704	5.05e-174	1.72e-172
Medtr3g061170.1	-1.59635	1.04e-173	3.54e-172
Medtr3g448370.1	-6.50438	9.18e-172	3.09e-170
Medtr2g437660.1	-1.04079	1.5e-169	4.97e-168
Medtr8g096900.1	-2.47927	1.63e-168	5.36e-167
Medtr1g056550.1	-1.66082	4.72e-166	1.53e-164
Medtr5g010930.1	-3.78092	1.44e-165	4.64e-164
Medtr5g064345.1	-2.33368	1.94e-165	6.26e-164
Medtr2g042900.2	-2.59187	2.4e-165	7.71e-164
Medtr3g070720.3	-1.79036	3.73e-165	1.2e-163
Medtr5g064360.1	-3.5761	3.22e-164	1.03e-162
Medtr5g065580.1	-1.0278	3.45e-164	1.1e-162
Medtr1g086050.1	-2.32739	1.67e-161	5.3e-160
Medtr2g105060.2	-3.70004	2.21e-160	6.95e-159
Medtr4g106650.1	-1.61457	3.14e-159	9.82e-158
Medtr6g074620.1	-1.88943	3.44e-159	1.07e-157
Medtr3g081090.3	-1.60497	1.33e-158	4.13e-157
Medtr6g083860.2	-1.29143	5.7e-157	1.75e-155
Medtr1g106730.1	-1.9424	3e-156	9.15e-155
Medtr1g115535.2	-1.83206	5.73e-149	1.68e-147
Medtr7g100100.1	-2.00426	1.86e-148	5.45e-147
Medtr8g021380.2	-2.11017	3.16e-148	9.2e-147
Medtr8g466240.1	-2.59211	1.08e-146	3.12e-145
Medtr4g051715.1	-1.66544	2.66e-144	7.57e-143
Medtr3g023720.2	-1.72919	1.57e-143	4.45e-142
Medtr4g116530.1	-2.49809	1.14e-142	3.22e-141
Medtr3g107090.1	-1.73183	1.62e-140	4.5e-139
Medtr1g046850.1	-2.01348	4.55e-139	1.25e-137
Medtr4g097180.2	-1.44599	4.39e-138	1.2e-136
Medtr2g066120.1	-1.30847	5.4e-138	1.47e-136
Medtr8g098495.1	-1.23517	1.38e-137	3.77e-136
Medtr1g086550.1	-3.54354	1.52e-137	4.12e-136
Medtr1g104610.2	-1.9871	2e-136	5.4e-135
Medtr3g090430.1	-2.92232	2.83e-136	7.63e-135
Medtr6g471160.2	-1.38982	2.74e-135	7.35e-134
Medtr4g485640.1	-2.06466	7.75e-135	2.08e-133
Medtr5g025610.1	-1.85985	9.14e-135	2.44e-133
Medtr6g471270.2	-1.40179	1.03e-134	2.76e-133
Medtr1g017770.1	-1.71592	2e-133	5.28e-132
Medtr5g085580.1	-1.45483	1.3e-132	3.41e-131
Medtr4g051738.1	-1.89652	1.99e-132	5.21e-131
Medtr4g029020.1	-2.76778	1.54e-130	3.95e-129
Medtr7g028432.1	-1.74323	7.55e-129	1.92e-127
Medtr8g094940.1	-2.0034	7.48e-127	1.88e-125
Medtr6g477860.2	-1.08259	1.65e-126	4.13e-125
Medtr2g007250.1	-2.1639	8.78e-126	2.19e-124
Medtr4g128570.1	-3.85906	1.74e-123	4.28e-122
Medtr1g076400.1	-1.40704	1.2e-122	2.93e-121
Medtr8g466250.1	-2.3411	3.82e-122	9.27e-121
Medtr5g087360.1	-2.46876	1.27e-121	3.08e-120
Medtr3g028270.1	-2.96814	2.01e-121	4.87e-120
Medtr5g031310.1	-3.41962	5.66e-121	1.37e-119
Medtr7g090300.1	-1.09909	6.59e-121	1.59e-119
Medtr1g008590.1	-3.75902	2.3e-120	5.53e-119
Medtr7g090500.1	-1.55574	1.78e-119	4.23e-118
Medtr4g105110.1	-2.89572	6e-119	1.43e-117
Medtr5g034230.1	-1.54612	5.13e-118	1.21e-116
Medtr8g461260.1	-1.58717	1.91e-117	4.48e-116
Medtr1g086980.8	-2.54672	3.33e-116	7.79e-115
Medtr7g069160.3	-2.24422	8.15e-116	1.9e-114
Medtr8g095160.1	-1.0749	7.56e-115	1.75e-113
Medtr1g087710.1	-4.38471	5.25e-114	1.21e-112
Medtr1g059890.1	-2.12037	1.29e-110	2.92e-109
Medtr7g090630.2	-1.63555	1.94e-110	4.38e-109
Medtr8g100135.1	-1.23176	9.21e-110	2.06e-108
Medtr2g097380.1	-2.15524	1.56e-109	3.49e-108
Medtr3g103090.2	-1.91405	2.32e-109	5.18e-108
Medtr2g043030.1	-2.95934	8.18e-107	1.79e-105
Medtr3g008280.2	-5.44037	4.11e-106	8.93e-105
Medtr3g088110.1	-1.03346	2.19e-105	4.74e-104
Medtr8g016480.1	-2.0249	6.7e-105	1.44e-103
Medtr5g010940.1	-3.80626	3.21e-104	6.89e-103
Medtr4g113600.1	-1.94448	4.1e-104	8.79e-103
Medtr5g023980.1	-3.31137	7.91e-104	1.69e-102
Medtr8g089850.1	-1.40707	4.15e-102	8.75e-101
Medtr5g082150.1	-1.52326	4.41e-102	9.29e-101
Medtr7g116520.1	-2.19922	7.13e-102	1.49e-100
Medtr5g081710.1	-1.33415	1.43e-101	2.99e-100
Medtr8g036235.2	-2.70623	1.22e-100	2.53e-99
Medtr3g078800.1	-2.58543	1.61e-100	3.33e-99
Medtr5g040960.1	-2.06649	3.88e-99	7.95e-98
Medtr1g106855.2	-2.09084	8.01e-99	1.64e-97
Medtr8g011780.1	-1.17394	8.86e-99	1.81e-97
Medtr2g036460.1	-1.24789	2.07e-98	4.2e-97
Medtr4g051698.1	-1.55038	6.8e-98	1.37e-96
Medtr3g099670.1	-1.11809	8.88e-98	1.79e-96
Medtr8g072260.2	-3.0205	9.34e-98	1.89e-96
Medtr1g102360.1	-2.44832	1.14e-97	2.3e-96
Medtr4g111925.1	-3.98876	5.92e-97	1.19e-95
Medtr2g067640.1	-1.06067	1.96e-96	3.92e-95
Medtr8g104510.1	-1.85311	8.37e-96	1.67e-94
Medtr3g032740.1	-1.46972	4.2e-95	8.32e-94
Medtr8g105780.1	-1.21641	5e-95	9.89e-94
Medtr3g070860.1	-1.3306	9.27e-95	1.83e-93
Medtr1g029810.2	-1.04716	1.57e-94	3.08e-93
Medtr8g103380.1	-6.77293	1.91e-94	3.75e-93
Medtr2g037690.1	-1.51879	2.08e-94	4.08e-93
Medtr4g073530.1	-1.36532	4.53e-94	8.82e-93
Medtr7g068780.1	-1.3491	1.52e-93	2.94e-92
Medtr1g106875.1	-1.05084	2.54e-93	4.91e-92
Medtr2g041070.1	-10.1712	1.52e-91	2.9e-90
Medtr2g084875.1	-1.91685	1.53e-91	2.91e-90
Medtr7g078300.1	-1.65596	2.08e-91	3.96e-90
Medtr5g072480.3	-6.94441	1.13e-90	2.14e-89
Medtr1g026110.1	-1.61026	5.34e-90	1e-88
Medtr5g099130.3	-1.83297	9.97e-90	1.86e-88
Medtr3g096920.1	-2.11075	1e-89	1.87e-88
Medtr3g110065.3	-1.09866	1.36e-89	2.52e-88
Medtr3g089090.1	-2.48356	2.49e-89	4.61e-88
Medtr7g116600.1	-1.23458	3.95e-89	7.29e-88
Medtr7g065660.1	-1.55633	6.59e-88	1.2e-86
Medtr4g099130.1	-1.34203	1.31e-87	2.36e-86
Medtr5g014520.1	-1.17903	2.06e-87	3.72e-86
Medtr3g082700.1	-1.08022	2.77e-87	4.98e-86
Medtr5g034090.1	-1.36016	6.39e-87	1.15e-85
Medtr1g096260.1	-1.24755	1.15e-86	2.06e-85
Medtr4g113710.1	-1.85666	1.31e-86	2.35e-85
Medtr1g018640.1	-1.33925	1.69e-86	3.02e-85
Medtr3g089070.1	-2.58529	1.84e-86	3.3e-85
Medtr7g106000.1	-2.17189	3.35e-85	5.92e-84
Medtr4g063945.1	-1.45185	5.68e-84	9.91e-83
Medtr3g101290.1	-3.71532	1.33e-83	2.3e-82
Medtr5g055210.2	-1.4146	4.75e-83	8.14e-82
Medtr5g079340.1	-1.41768	7.03e-83	1.2e-81
Medtr7g109420.1	-2.26411	3.54e-82	6.04e-81
Medtr7g084760.1	-1.19397	1.15e-81	1.95e-80
Medtr3g051530.1	-1.49427	1.16e-81	1.97e-80
Medtr3g078420.1	-1.41076	3.1e-81	5.22e-80
Medtr5g017470.1	-1.01757	7.47e-81	1.26e-79
Medtr6g471210.1	-1.73944	9.21e-81	1.55e-79
Medtr1g111100.1	-1.87181	1.64e-80	2.74e-79
Medtr8g086070.2	-1.33548	1.95e-80	3.25e-79
Medtr5g016510.1	-1.13317	1.21e-79	2.01e-78
Medtr1g040360.1	-1.04591	1.48e-79	2.47e-78
Medtr8g432390.1	-3.1713	1.94e-79	3.22e-78
Medtr7g113130.3	-1.38669	6.51e-79	1.08e-77
Medtr8g030590.1	-1.16042	7.86e-78	1.28e-76
Medtr7g075453.1	-1.19272	1.22e-77	1.98e-76
Medtr5g076960.1	-1.22143	2.35e-77	3.82e-76
Medtr1g108330.1	-2.26342	2.23e-76	3.59e-75
Medtr3g093780.1	-1.82985	2.53e-76	4.07e-75
Medtr3g034370.1	-3.39332	3.43e-76	5.49e-75
Medtr3g006280.1	-1.66765	3.52e-76	5.64e-75
Medtr3g101320.1	-1.19772	7.38e-76	1.18e-74
Medtr5g023980.2	-3.30509	7.58e-76	1.21e-74
Medtr3g070800.1	-1.07481	1.16e-75	1.85e-74
Medtr7g104725.1	-1.02707	1.89e-75	3e-74
Medtr3g070400.1	-1.30851	4.61e-75	7.29e-74
Medtr7g094520.1	-1.89978	7.65e-75	1.2e-73
Medtr4g007060.2	-1.69759	3.53e-74	5.54e-73
Medtr5g071560.1	-2.62124	4.29e-74	6.72e-73
Medtr1g023120.2	-2.79626	4.42e-74	6.92e-73
Medtr2g019575.2	-1.27705	9.53e-74	1.49e-72
Medtr4g011370.1	-1.40137	9.63e-73	1.49e-71
Medtr6g074820.1	-1.75261	1.31e-72	2.02e-71
Medtr2g078240.1	-9.7275	3.34e-72	5.13e-71
Medtr4g129270.1	-1.21941	6.35e-72	9.71e-71
Medtr7g069160.1	-9.71254	1.26e-71	1.93e-70
Medtr1g115790.1	-1.14422	4.88e-71	7.36e-70
Medtr4g099510.1	-2.33723	7.77e-71	1.17e-69
Medtr8g059170.1	-1.07963	1.77e-70	2.65e-69
Medtr5g091130.1	-1.15003	3.58e-70	5.34e-69
Medtr7g078630.1	-1.3726	9.55e-70	1.42e-68
Medtr3g118020.2	-2.51917	1.13e-68	1.66e-67
Medtr7g074240.1	-1.48191	3.32e-68	4.83e-67
Medtr4g133870.1	-1.14465	8.11e-68	1.18e-66
Medtr2g015040.1	-1.60198	1.29e-67	1.86e-66
Medtr2g054940.1	-1.04847	9.92e-67	1.42e-65
Medtr5g022030.2	-9.58128	9.88e-67	1.42e-65
Medtr1g086650.1	-1.99991	3.59e-65	5.06e-64
Medtr5g069480.1	-1.6769	5.69e-65	8e-64
Medtr8g102190.3	-1.69816	6.9e-65	9.69e-64
Medtr3g012470.2	-4.2418	1.92e-64	2.69e-63
Medtr5g022790.1	-8.20187	2.43e-64	3.39e-63
Medtr7g083570.1	-1.2328	3.34e-64	4.65e-63
Medtr2g043050.1	-1.64126	8.26e-64	1.15e-62
Medtr5g013530.1	-2.49199	1.16e-63	1.61e-62
Medtr1g075153.1	-1.11117	2.69e-63	3.69e-62
Medtr3g118020.1	-2.2753	7.23e-63	9.88e-62
Medtr7g117430.1	-1.18146	7.86e-63	1.07e-61
Medtr7g052120.1	-1.14797	1.45e-62	1.98e-61
Medtr5g073750.1	-1.13917	3.05e-62	4.13e-61
Medtr2g022430.1	-2.03972	3.61e-62	4.89e-61
Medtr2g043040.1	-2.44775	1.21e-61	1.63e-60
Medtr1g109350.1	-1.27708	2.54e-61	3.4e-60
Medtr8g100065.3	-1.61	3.18e-61	4.24e-60
Medtr6g007980.3	-1.88826	6.15e-61	8.16e-60
Medtr4g072090.2	-1.43824	2.08e-60	2.75e-59
Medtr3g075040.2	-1.19797	2.58e-60	3.4e-59
Medtr5g090090.2	-4.83686	4.21e-60	5.52e-59
Medtr4g108940.1	-1.51255	4.53e-60	5.91e-59
Medtr8g102620.1	-9.371	1.5e-59	1.95e-58
Medtr4g012000.2	-1.51915	3.1e-59	4.02e-58
Medtr2g018630.2	-1.0791	4.04e-59	5.23e-58
Medtr1g056870.1	-2.54679	4.45e-59	5.76e-58
Medtr6g406250.1	-1.14801	4.96e-59	6.42e-58
Medtr8g079550.1	-1.24973	1.98e-58	2.55e-57
Medtr4g086160.1	-3.94594	4.86e-58	6.23e-57
Medtr6g074875.1	-1.42042	6.18e-58	7.89e-57
Medtr1g067180.5	-2.21488	3.44e-57	4.36e-56
Medtr6g471220.1	-1.174	4.5e-57	5.69e-56
Medtr8g066460.2	-2.51546	5.76e-57	7.28e-56
Medtr4g097180.1	-1.40294	1.17e-56	1.47e-55
Medtr5g071550.2	-1.28349	1.28e-56	1.6e-55
Medtr4g108880.1	-1.78351	2.1e-56	2.63e-55
Medtr8g020940.1	-1.24462	2.77e-56	3.46e-55
Medtr4g129270.2	-1.70344	5.99e-56	7.43e-55
Medtr6g008140.3	-1.30169	1.09e-55	1.34e-54
Medtr3g111380.6	-2.34043	1.69e-55	2.08e-54
Medtr6g074810.1	-2.15821	1.78e-55	2.18e-54
Medtr4g057470.1	-1.33907	1.9e-55	2.33e-54
Medtr2g023930.1	-1.5792	2.4e-55	2.95e-54
Medtr4g116480.1	-1.97979	4.05e-55	4.96e-54
Medtr8g432400.1	-2.5648	5.8e-55	7.09e-54
Medtr8g094580.2	-1.98171	7.1e-55	8.67e-54
Medtr7g073520.1	-2.53049	9.68e-55	1.18e-53
Medtr3g089510.2	-3.48028	2.58e-54	3.13e-53
Medtr3g069190.2	-2.48757	3.44e-54	4.16e-53
Medtr4g073530.2	-1.33571	3.66e-54	4.43e-53
Medtr8g090020.1	-1.00253	5.18e-54	6.25e-53
Medtr1g052115.3	-9.16481	3.14e-53	3.76e-52
Medtr5g077510.1	-1.25061	4.22e-53	5.04e-52
Medtr1g075170.1	-1.08755	6.44e-53	7.68e-52
Medtr4g134950.2	-1.00211	1.31e-52	1.55e-51
Medtr7g108940.2	-1.02672	4.99e-52	5.87e-51
Medtr6g471260.1	-1.01414	1.49e-51	1.73e-50
Medtr4g127420.1	-1.54442	4.21e-51	4.86e-50
Medtr1g090670.1	-1.15423	4.28e-51	4.94e-50
Medtr5g016010.1	-1.07905	5.06e-51	5.83e-50
Medtr3g116510.1	-1.02965	2e-50	2.29e-49
Medtr2g037850.1	-1.01177	2.12e-50	2.42e-49
Medtr7g056430.1	-2.10848	2.49e-50	2.85e-49
Medtr7g078180.1	-1.56367	3.11e-50	3.54e-49
Medtr6g023230.1	-1.72509	2.83e-49	3.16e-48
Medtr1g099280.3	-1.28376	5.04e-49	5.6e-48
Medtr7g105970.1	-2.20823	5.98e-49	6.63e-48
Medtr8g094190.1	-1.33244	6.73e-49	7.47e-48
Medtr1g029940.1	-1.07046	1.62e-48	1.79e-47
Medtr4g015180.1	-1.33749	1.85e-48	2.03e-47
Medtr8g077205.1	-1.43005	3.28e-48	3.6e-47
Medtr1g014190.2	-1.54576	3.41e-48	3.74e-47
Medtr7g078640.1	-1.3681	4.24e-48	4.63e-47
Medtr2g043020.1	-3.04674	5.91e-48	6.45e-47
Medtr6g083210.1	-1.97692	2.77e-47	3e-46
Medtr5g032060.1	-2.00435	4.82e-47	5.18e-46
Medtr2g061510.1	-1.67008	6.35e-47	6.82e-46
Medtr6g471270.1	-1.47517	8.59e-47	9.2e-46
Medtr1g010040.2	-2.05304	9.2e-47	9.85e-46
Medtr6g049280.2	-1.38817	1.07e-46	1.14e-45
Medtr4g102670.1	-4.50887	2.01e-46	2.15e-45
Medtr3g105780.1	-1.05416	2.09e-46	2.23e-45
Medtr7g059040.1	-1.11963	2.36e-46	2.52e-45
Medtr3g116060.1	-1.41004	2.96e-46	3.15e-45
Medtr8g069505.8	-1.58984	3.44e-46	3.66e-45
Medtr4g099470.1	-2.62524	6.45e-46	6.85e-45
Medtr8g090205.4	-4.36161	8.48e-46	8.98e-45
Medtr6g021530.1	-1.02282	1.79e-45	1.89e-44
Medtr2g036890.3	-2.31549	2.28e-45	2.4e-44
Medtr3g436100.1	-1.47191	2.52e-45	2.65e-44
Medtr2g039290.2	-2.99276	4.56e-45	4.78e-44
Medtr1g075180.1	-1.75254	5.04e-45	5.27e-44
Medtr6g074855.1	-1.63062	1.33e-43	1.36e-42
Medtr5g020990.1	-1.32954	1.77e-43	1.81e-42
Medtr4g105220.1	-1.08351	1.82e-43	1.86e-42
Medtr4g094208.2	-1.9682	1.92e-43	1.96e-42
Medtr6g012180.1	-1.23675	2.53e-43	2.57e-42
Medtr8g100065.2	-1.11566	1e-42	1.01e-41
Medtr8g432470.1	-3.19146	1.04e-42	1.05e-41
Medtr5g029190.1	-2.46378	1.32e-42	1.33e-41
Medtr2g061790.1	-1.46422	2.64e-42	2.64e-41
Medtr6g478030.1	-1.45765	2.81e-42	2.81e-41
Medtr2g060670.2	-2.42645	3.4e-42	3.4e-41
Medtr2g069420.1	-2.54719	7.51e-42	7.44e-41
Medtr5g021810.1	-2.48489	2.15e-41	2.12e-40
Medtr2g039770.1	-2.01142	3.27e-41	3.2e-40
Medtr6g073650.1	-1.60903	4.45e-41	4.34e-40
Medtr4g126970.1	-1.63828	1.61e-40	1.55e-39
Medtr3g448370.2	-8.63447	8.94e-40	8.54e-39
Medtr7g052640.1	-1.04821	1.14e-39	1.09e-38
Medtr4g056100.3	-1.74431	1.52e-39	1.45e-38
Medtr5g080650.1	-1.88422	1.57e-39	1.49e-38
Medtr1g041735.1	-3.37093	2.89e-39	2.73e-38
Medtr5g067170.1	-1.32875	3.1e-39	2.93e-38
Medtr4g075690.2	-3.30753	4.32e-39	4.07e-38
Medtr4g115300.1	-1.08327	5.52e-39	5.19e-38
Medtr1g105020.1	-1.46244	8.24e-39	7.73e-38
Medtr1g052885.1	-2.4257	9.74e-39	9.12e-38
Medtr1g019960.2	-2.47924	1.07e-38	9.97e-38
Medtr1g099290.1	-1.25848	1.13e-38	1.05e-37
Medtr3g079450.1	-1.37899	1.61e-38	1.5e-37
Medtr5g081040.1	-1.73836	3.41e-38	3.16e-37
Medtr2g022480.1	-1.25175	5.32e-38	4.92e-37
Medtr3g110860.2	-1.38763	7.19e-38	6.63e-37
Medtr2g435810.1	-1.74265	1.3e-37	1.19e-36
Medtr7g114940.2	-2.86278	1.47e-37	1.35e-36
Medtr4g106590.1	-1.70138	2e-37	1.83e-36
Medtr8g069625.1	-1.40005	2.04e-37	1.86e-36
Medtr4g123030.1	-1.07551	2.74e-37	2.49e-36
Medtr1g031520.1	-2.55676	3.51e-37	3.18e-36
Medtr5g071170.1	-1.44886	4.57e-37	4.14e-36
Medtr1g032290.1	-3.49745	4.81e-37	4.35e-36
Medtr8g095060.1	-1.07323	8.44e-37	7.59e-36
Medtr2g100110.1	-1.08134	1.03e-36	9.22e-36
Medtr2g030380.1	-2.67281	1.64e-36	1.46e-35
Medtr2g022200.1	-3.6114	2.04e-36	1.81e-35
Medtr2g064930.1	-1.23781	2.45e-36	2.17e-35
Medtr1g078100.2	-2.56627	6.63e-36	5.85e-35
Medtr3g063050.1	-2.15393	8.4e-36	7.37e-35
Medtr4g094215.2	-2.12623	1.07e-35	9.37e-35
Medtr5g089820.1	-1.17371	1.26e-35	1.1e-34
Medtr8g086820.1	-1.96713	2.03e-35	1.78e-34
Medtr8g015220.1	-2.42996	2.06e-35	1.8e-34
Medtr4g123030.2	-2.32979	2.18e-35	1.9e-34
Medtr5g035980.1	-1.18551	2.28e-35	1.98e-34
Medtr3g117485.1	-1.64841	2.46e-35	2.14e-34
Medtr4g081410.2	-1.06846	2.58e-35	2.24e-34
Medtr1g089310.1	-1.00413	2.64e-35	2.29e-34
Medtr4g073690.2	-2.20008	3.05e-35	2.64e-34
Medtr5g006520.2	-1.39821	5.28e-35	4.54e-34
Medtr3g094800.1	-1.21077	5.89e-35	5.06e-34
Medtr7g079080.1	-3.80319	6.26e-35	5.37e-34
Medtr3g099120.1	-1.16627	6.4e-35	5.49e-34
Medtr3g027610.1	-8.37342	2.06e-34	1.75e-33
Medtr1g009760.2	-1.68056	2.59e-34	2.2e-33
Medtr1g064430.2	-2.05842	2.68e-34	2.27e-33
Medtr3g096230.2	-2.07528	3.46e-34	2.93e-33
Medtr3g100500.1	-1.4202	3.67e-34	3.1e-33
Medtr1g106910.1	-1.39609	3.99e-34	3.37e-33
Medtr4g082340.6	-1.14854	4.43e-34	3.75e-33
Medtr7g091380.3	-2.83473	5.18e-34	4.38e-33
Medtr1g039270.1	-1.54354	5.23e-34	4.41e-33
Medtr5g064640.1	-2.09737	7.13e-34	6e-33
Medtr6g082800.1	-8.3448	7.21e-34	6.06e-33
Medtr8g103700.1	-2.59172	8.21e-34	6.88e-33
Medtr3g015560.1	-1.90667	8.54e-34	7.14e-33
Medtr1g072630.1	-1.62622	8.64e-34	7.23e-33
Medtr8g006605.1	-2.35508	1.39e-33	1.15e-32
Medtr8g013810.1	-4.09137	1.43e-33	1.19e-32
Medtr5g025690.1	-2.14828	1.45e-33	1.2e-32
Medtr5g058090.1	-1.2851	1.59e-33	1.32e-32
Medtr8g077700.1	-1.19882	1.87e-33	1.55e-32
Medtr3g008500.1	-1.65368	1.91e-33	1.58e-32
Medtr8g074550.1	-2.10867	2.11e-33	1.74e-32
Medtr3g067580.1	-1.39199	2.19e-33	1.81e-32
Medtr4g098870.1	-1.42494	2.83e-33	2.33e-32
Medtr5g464760.1	-1.00303	3.19e-33	2.63e-32
Medtr5g024640.2	-1.49181	3.58e-33	2.94e-32
Medtr1g063060.2	-8.30566	3.87e-33	3.17e-32
Medtr3g110630.1	-1.23526	3.94e-33	3.23e-32
Medtr7g108860.1	-3.8835	4.74e-33	3.87e-32
Medtr7g007780.1	-1.16082	4.95e-33	4.04e-32
Medtr2g020240.2	-1.17179	6.5e-33	5.29e-32
Medtr2g078760.2	-1.82551	9.45e-33	7.66e-32
Medtr1g067450.1	-1.00193	1.23e-32	9.93e-32
Medtr7g086430.2	-1.31164	1.94e-32	1.56e-31
Medtr1g082580.1	-1.45451	2.18e-32	1.75e-31
Medtr4g132280.1	-1.02219	2.26e-32	1.82e-31
Medtr4g063945.2	-1.39909	3.4e-32	2.72e-31
Medtr7g023740.1	-2.61461	4.85e-32	3.87e-31
Medtr6g075970.2	-1.89811	1.05e-31	8.33e-31
Medtr5g011800.1	-2.95411	1.42e-31	1.12e-30
Medtr8g018290.1	-1.30183	1.53e-31	1.21e-30
Medtr6g037000.1	-3.75349	1.91e-31	1.5e-30
Medtr8g027870.1	-1.13633	4.17e-31	3.25e-30
Medtr8g005420.4	-1.84292	4.77e-31	3.71e-30
Medtr7g087047.2	-1.39537	6.22e-31	4.83e-30
Medtr3g028450.1	-1.73811	8.05e-31	6.23e-30
Medtr3g084450.2	-1.07176	1.15e-30	8.81e-30
Medtr8g038100.1	-1.83414	1.15e-30	8.81e-30
Medtr2g090765.1	-1.4548	1.32e-30	1.01e-29
Medtr8g012190.1	-1.43532	1.39e-30	1.06e-29
Medtr1g112920.2	-8.15797	1.63e-30	1.24e-29
Medtr4g073690.1	-1.20252	3.07e-30	2.33e-29
Medtr4g084020.1	-3.62432	3.72e-30	2.81e-29
Medtr4g057685.2	-1.40035	8.31e-30	6.24e-29
Medtr3g114110.1	-8.11488	8.67e-30	6.51e-29
Medtr5g025610.3	-1.97922	9.76e-30	7.31e-29
Medtr7g069580.2	-3.63295	9.82e-30	7.36e-29
Medtr7g091280.1	-1.24349	1.29e-29	9.64e-29
Medtr4g109490.1	-1.13649	2.27e-29	1.69e-28
Medtr6g033350.1	-1.88345	2.42e-29	1.8e-28
Medtr3g028465.1	-1.7326	2.9e-29	2.15e-28
Medtr1g099810.2	-1.29775	4.17e-29	3.08e-28
Medtr2g030420.1	-1.32998	5.27e-29	3.89e-28
Medtr3g115500.2	-8.06254	6.29e-29	4.63e-28
Medtr6g087200.2	-1.1883	7.99e-29	5.86e-28
Medtr7g117540.1	-1.68391	8.79e-29	6.45e-28
Medtr6g074660.1	-1.45696	1.04e-28	7.58e-28
Medtr7g451210.1	-1.83085	1.38e-28	1.01e-27
Medtr2g011640.1	-1.1715	2.13e-28	1.55e-27
Medtr1g068810.4	-1.9812	2.39e-28	1.73e-27
Medtr8g028800.1	-1.37449	4.87e-28	3.51e-27
Medtr3g062600.1	-3.00693	5.75e-28	4.14e-27
Medtr3g058610.1	-1.82244	6.12e-28	4.39e-27
Medtr8g094590.3	-2.89642	6.53e-28	4.68e-27
Medtr5g089750.1	-1.65184	1.02e-27	7.26e-27
Medtr1g073260.2	-1.51312	1.78e-27	1.26e-26
Medtr3g035130.2	-1.39303	2.01e-27	1.42e-26
Medtr4g021350.2	-1.4854	2.09e-27	1.48e-26
Medtr4g085890.1	-1.24647	2.47e-27	1.74e-26
Medtr5g081960.1	-1.7336	3e-27	2.11e-26
Medtr2g015960.1	-1.1225	3.68e-27	2.57e-26
Medtr3g103270.1	-1.18479	3.9e-27	2.72e-26
Medtr3g093570.2	-3.56095	4.74e-27	3.3e-26
Medtr3g091080.1	-1.11492	4.8e-27	3.34e-26
Medtr6g083860.1	-1.03153	5.59e-27	3.89e-26
Medtr3g054030.1	-1.34384	6e-27	4.17e-26
Medtr4g009195.1	-1.16032	7.37e-27	5.11e-26
Medtr2g089530.1	-1.42414	7.97e-27	5.52e-26
Medtr1g051895.2	-1.18561	8.4e-27	5.81e-26
Medtr4g094215.1	-1.94586	1.01e-26	7e-26
Medtr7g073720.1	-3.70295	1.21e-26	8.36e-26
Medtr1g057400.1	-1.18646	1.3e-26	8.95e-26
Medtr1g080680.1	-1.12038	1.91e-26	1.31e-25
Medtr3g024330.2	-7.88691	3.28e-26	2.23e-25
Medtr1g048370.2	-2.07466	3.37e-26	2.29e-25
Medtr7g102460.1	-1.71431	3.59e-26	2.43e-25
Medtr8g098360.1	-1.23046	3.58e-26	2.43e-25
Medtr1g100623.2	-1.31385	3.76e-26	2.54e-25
Medtr1g087330.1	-1.07661	7.66e-26	5.13e-25
Medtr3g479590.1	-7.85283	1.03e-25	6.9e-25
Medtr2g044910.2	-1.99527	1.28e-25	8.5e-25
Medtr2g099690.3	-1.80514	1.28e-25	8.54e-25
Medtr2g034910.1	-1.20094	1.47e-25	9.8e-25
Medtr4g083000.2	-1.74251	1.52e-25	1.01e-24
Medtr6g027300.4	-1.20819	1.59e-25	1.05e-24
Medtr7g074680.4	-7.83155	2.09e-25	1.38e-24
Medtr4g061140.3	-1.28223	3.1e-25	2.04e-24
Medtr3g088630.1	-1.16118	4.86e-25	3.16e-24
Medtr3g028340.1	-2.05091	6.09e-25	3.95e-24
Medtr8g099030.2	-2.03383	6.36e-25	4.13e-24
Medtr1g031460.1	-1.25605	9.35e-25	6.05e-24
Medtr3g100060.1	-7.77814	1.18e-24	7.63e-24
Medtr5g068580.3	-1.52099	1.41e-24	9.06e-24
Medtr1g098160.2	-1.10479	1.43e-24	9.18e-24
Medtr8g078495.1	-1.49721	1.47e-24	9.43e-24
Medtr3g098170.2	-1.61755	1.55e-24	9.91e-24
Medtr1g492590.1	-7.76579	1.76e-24	1.12e-23
Medtr5g022240.1	-1.20897	1.84e-24	1.17e-23
Medtr6g091690.2	-2.25799	2.42e-24	1.54e-23
Medtr2g088020.1	-2.22961	2.64e-24	1.68e-23
Medtr1g105820.1	-1.56179	3.09e-24	1.96e-23
Medtr5g075710.3	-7.72982	5.45e-24	3.43e-23
Medtr6g071935.1	-1.48854	6.06e-24	3.81e-23
Medtr6g007980.2	-7.71677	8.17e-24	5.11e-23
Medtr8g097350.2	-1.63887	1.07e-23	6.68e-23
Medtr8g015880.1	-1.41792	1.19e-23	7.4e-23
Medtr5g011780.2	-2.95224	1.29e-23	8.05e-23
Medtr7g082670.4	-7.70039	1.35e-23	8.41e-23
Medtr2g070870.1	-1.28022	1.53e-23	9.47e-23
Medtr4g107290.2	-7.69205	1.75e-23	1.08e-22
Medtr6g084710.2	-1.18168	1.88e-23	1.16e-22
Medtr1g031580.1	-2.08594	1.91e-23	1.17e-22
Medtr7g092020.2	-1.12362	2.34e-23	1.44e-22
Medtr5g004960.2	-1.99238	2.76e-23	1.69e-22
Medtr8g078790.1	-1.51274	2.83e-23	1.73e-22
Medtr6g036920.1	-3.70398	3.33e-23	2.03e-22
Medtr8g094590.2	-1.51509	3.49e-23	2.12e-22
Medtr5g014640.1	-2.29386	3.54e-23	2.16e-22
Medtr1g101790.1	-1.06043	3.93e-23	2.39e-22
Medtr2g078760.3	-1.63028	4.04e-23	2.46e-22
Medtr5g071550.3	-1.05606	4.29e-23	2.61e-22
Medtr5g065580.2	-1.98401	5.36e-23	3.25e-22
Medtr6g023910.1	-2.03204	5.42e-23	3.28e-22
Medtr4g127210.2	-7.64511	7.2e-23	4.34e-22
Medtr8g036235.1	-1.16595	8.37e-23	5.04e-22
Medtr2g022990.1	-1.33285	8.92e-23	5.36e-22
Medtr1g117000.1	-7.63111	1.09e-22	6.53e-22
Medtr7g083240.1	-2.10941	1.3e-22	7.79e-22
Medtr3g045460.2	-7.62375	1.35e-22	8.09e-22
Medtr3g070720.4	-1.29476	1.39e-22	8.29e-22
Medtr4g093835.1	-2.9382	1.68e-22	1e-21
Medtr7g050870.1	-1.00629	1.71e-22	1.02e-21
Medtr2g036600.1	-1.43029	2.21e-22	1.31e-21
Medtr3g461030.2	-7.60004	2.71e-22	1.6e-21
Medtr8g097210.2	-3.51382	3.65e-22	2.14e-21
Medtr4g116460.2	-1.62916	4.44e-22	2.6e-21
Medtr8g093390.1	-1.19458	6.87e-22	4e-21
Medtr2g038040.1	-1.31517	8.23e-22	4.77e-21
Medtr3g109040.2	-2.05713	8.33e-22	4.82e-21
Medtr7g093530.1	-3.55975	9.56e-22	5.52e-21
Medtr3g107730.2	-2.14995	1.55e-21	8.89e-21
Medtr2g010180.3	-7.53581	1.69e-21	9.72e-21
Medtr7g018610.1	-1.11723	1.7e-21	9.75e-21
Medtr1g089630.2	-4.55945	1.95e-21	1.12e-20
Medtr4g037720.1	-1.67408	2.09e-21	1.19e-20
Medtr1g056840.1	-3.94354	2.45e-21	1.4e-20
Medtr3g083570.1	-4.71962	2.65e-21	1.5e-20
Medtr3g099777.1	-7.51987	2.64e-21	1.5e-20
Medtr3g015550.1	-7.51209	3.28e-21	1.86e-20
Medtr2g069430.1	-2.36331	3.54e-21	2e-20
Medtr8g092580.1	-2.36425	3.57e-21	2.02e-20
Medtr3g464010.1	-1.74556	4.07e-21	2.3e-20
Medtr2g049420.1	-1.92932	5.63e-21	3.17e-20
Medtr1g096990.1	-7.49151	5.78e-21	3.26e-20
Medtr6g088260.2	-7.48459	6.99e-21	3.92e-20
Medtr3g090860.1	-1.38858	7.37e-21	4.13e-20
Medtr1g080420.1	-1.22491	8.85e-21	4.95e-20
Medtr5g010830.1	-1.39097	8.84e-21	4.95e-20
Medtr7g113200.2	-1.60597	9.03e-21	5.05e-20
Medtr4g013325.1	-1.25643	1.13e-20	6.32e-20
Medtr1g101000.3	-1.03269	1.18e-20	6.6e-20
Medtr1g073260.3	-1.17854	1.27e-20	7.04e-20
Medtr6g025320.2	-1.7753	1.27e-20	7.05e-20
Medtr8g102820.1	-1.21295	1.41e-20	7.82e-20
Medtr3g115560.2	-1.99904	1.83e-20	1.01e-19
Medtr4g051330.1	-1.60935	2.98e-20	1.64e-19
Medtr3g088555.3	-2.91573	3.3e-20	1.81e-19
Medtr3g107730.1	-1.02999	3.56e-20	1.95e-19
Medtr2g064930.3	-2.33505	3.63e-20	1.99e-19
Medtr1g026430.1	-2.37322	5.03e-20	2.74e-19
Medtr2g040350.2	-7.40561	5.75e-20	3.12e-19
Medtr3g098620.3	-7.40525	5.8e-20	3.14e-19
Medtr3g072530.1	-1.25622	5.83e-20	3.16e-19
Medtr4g109040.2	-7.40292	6.17e-20	3.34e-19
Medtr4g095280.1	-1.25788	7.52e-20	4.06e-19
Medtr5g094450.1	-1.22662	7.56e-20	4.08e-19
Medtr1g072540.1	-1.10018	9.68e-20	5.21e-19
Medtr1g014700.1	-1.24032	1.01e-19	5.42e-19
Medtr2g014210.1	-1.63048	1.09e-19	5.85e-19
Medtr4g063975.1	-1.54607	1.14e-19	6.12e-19
Medtr7g076030.2	-2.17656	1.15e-19	6.16e-19
Medtr4g105630.1	-2.19753	1.16e-19	6.23e-19
Medtr3g106060.1	-4.10709	1.31e-19	7.01e-19
Medtr3g061720.1	-1.39258	1.9e-19	1.01e-18
Medtr4g116545.2	-1.73181	2.19e-19	1.16e-18
Medtr8g467340.1	-1.05792	2.24e-19	1.19e-18
Medtr7g110640.1	-1.03397	2.41e-19	1.28e-18
Medtr4g114870.1	-1.05779	3.33e-19	1.75e-18
Medtr2g078760.4	-1.86873	3.45e-19	1.81e-18
Medtr3g028495.1	-1.91367	3.87e-19	2.03e-18
Medtr1g021825.2	-1.9137	4.42e-19	2.32e-18
Medtr7g082270.2	-3.58299	4.6e-19	2.41e-18
Medtr5g004660.2	-1.22931	5.31e-19	2.78e-18
Medtr1g104850.1	-1.12209	5.46e-19	2.86e-18
Medtr7g117445.2	-7.30777	6.91e-19	3.6e-18
Medtr5g075490.1	-1.7497	7.03e-19	3.66e-18
Medtr2g009270.1	-1.06092	7.96e-19	4.14e-18
Medtr4g091520.2	-7.30048	8.27e-19	4.29e-18
Medtr1g094830.2	-1.6565	8.39e-19	4.35e-18
Medtr8g008680.4	-7.29778	8.84e-19	4.58e-18
Medtr8g032440.1	-7.29257	1e-18	5.18e-18
Medtr1g112190.1	-3.77683	1.03e-18	5.33e-18
Medtr8g005420.3	-2.65822	1.03e-18	5.33e-18
Medtr2g072180.2	-1.24538	1.08e-18	5.55e-18
Medtr1g068970.2	-1.0636	1.08e-18	5.58e-18
Medtr2g082430.1	-1.06876	1.19e-18	6.1e-18
Medtr4g007060.3	-2.47932	1.32e-18	6.76e-18
Medtr5g006450.1	-1.60956	1.36e-18	7e-18
Medtr8g023830.3	-1.16748	1.44e-18	7.36e-18
Medtr8g062440.1	-3.38981	1.49e-18	7.64e-18
Medtr8g095170.1	-1.08539	2.42e-18	1.23e-17
Medtr8g432350.1	-3.63611	2.6e-18	1.32e-17
Medtr8g461480.1	-7.24139	3.47e-18	1.75e-17
Medtr4g013315.1	-1.44169	3.68e-18	1.86e-17
Medtr2g064910.1	-3.09623	3.76e-18	1.89e-17
Medtr5g089900.1	-1.74285	4.27e-18	2.15e-17
Medtr7g065720.1	-1.3508	4.38e-18	2.2e-17
Medtr4g127560.1	-1.77392	4.64e-18	2.33e-17
Medtr3g080860.1	-1.67138	5.21e-18	2.61e-17
Medtr3g060900.1	-2.15637	1.13e-17	5.57e-17
Medtr7g073430.1	-1.50929	1.29e-17	6.38e-17
Medtr1g050340.1	-1.16083	1.3e-17	6.43e-17
Medtr1g016110.2	-7.17957	1.48e-17	7.27e-17
Medtr3g087770.1	-1.18542	1.64e-17	8.08e-17
Medtr4g120020.1	-1.96871	2.26e-17	1.11e-16
Medtr3g092780.2	-7.15425	2.63e-17	1.28e-16
Medtr2g012600.1	-1.55959	2.88e-17	1.4e-16
Medtr8g059560.6	-7.14229	3.45e-17	1.67e-16
Medtr8g098415.3	-1.14144	3.47e-17	1.68e-16
Medtr7g084880.1	-1.641	3.73e-17	1.8e-16
Medtr4g097920.2	-3.28213	3.78e-17	1.83e-16
Medtr8g008680.5	-7.13454	4.11e-17	1.98e-16
Medtr5g023960.2	-1.14445	4.27e-17	2.05e-16
Medtr1g026310.1	-1.12508	5.51e-17	2.65e-16
Medtr3g467550.3	-2.53049	5.52e-17	2.65e-16
Medtr7g079510.3	-1.49193	5.94e-17	2.84e-16
Medtr8g013780.1	-3.15893	6.21e-17	2.97e-16
Medtr3g464570.1	-1.01114	6.72e-17	3.21e-16
Medtr7g109390.1	-1.0486	8.35e-17	3.97e-16
Medtr3g072350.1	-7.10158	8.57e-17	4.07e-16
Medtr2g098850.1	-1.45537	8.75e-17	4.15e-16
Medtr2g100570.3	-7.09871	9.13e-17	4.33e-16
Medtr3g467270.1	-1.47189	1.13e-16	5.33e-16
Medtr7g056603.3	-1.17279	1.18e-16	5.59e-16
Medtr4g032935.1	-7.08314	1.28e-16	6.05e-16
Medtr1g080250.3	-2.59942	1.31e-16	6.17e-16
Medtr6g478010.1	-1.2271	1.51e-16	7.09e-16
Medtr8g094170.3	-7.07462	1.55e-16	7.26e-16
Medtr4g093580.3	-1.04418	1.57e-16	7.38e-16
Medtr5g026400.1	-2.53881	1.57e-16	7.38e-16
Medtr4g109390.2	-7.07349	1.58e-16	7.43e-16
Medtr5g090620.1	-1.41939	1.66e-16	7.77e-16
Medtr2g019260.3	-1.57982	1.86e-16	8.7e-16
Medtr1g063340.1	-1.98095	1.98e-16	9.23e-16
Medtr3g070560.1	-2.20087	2.02e-16	9.41e-16
Medtr6g090535.1	-1.09316	2.09e-16	9.77e-16
Medtr4g013235.3	-1.01307	2.25e-16	1.05e-15
Medtr5g018250.1	-2.61336	2.3e-16	1.07e-15
Medtr4g128240.1	-7.05172	2.54e-16	1.18e-15
Medtr4g134400.1	-1.68549	2.57e-16	1.19e-15
Medtr8g093480.4	-7.05126	2.56e-16	1.19e-15
Medtr7g406970.1	-2.31479	2.58e-16	1.2e-15
Medtr4g091510.1	-7.05035	2.61e-16	1.21e-15
Medtr5g086040.4	-1.63526	3.07e-16	1.43e-15
Medtr1g017170.2	-1.03143	3.39e-16	1.57e-15
Medtr8g095160.2	-1.23958	3.44e-16	1.59e-15
Medtr2g064930.2	-2.37297	3.98e-16	1.83e-15
Medtr3g091310.2	-2.88211	4.08e-16	1.88e-15
Medtr4g085760.1	-1.17478	4.89e-16	2.25e-15
Medtr1g023180.1	-2.11877	5e-16	2.3e-15
Medtr8g102460.2	-1.56478	6.16e-16	2.82e-15
Medtr2g030300.1	-4.10387	6.36e-16	2.91e-15
Medtr2g102283.1	-1.45727	6.64e-16	3.03e-15
Medtr7g405830.2	-7.00244	7.2e-16	3.28e-15
Medtr7g106710.3	-3.33753	7.78e-16	3.54e-15
Medtr3g067510.1	-2.01036	8.91e-16	4.04e-15
Medtr4g119960.2	-1.3227	1e-15	4.53e-15
Medtr5g087780.1	-1.49635	1.04e-15	4.69e-15
Medtr2g031370.2	-1.32148	1.08e-15	4.87e-15
Medtr6g006930.1	-1.6829	1.1e-15	4.97e-15
Medtr5g083910.1	-1.44735	1.21e-15	5.45e-15
Medtr5g083520.1	-1.00544	1.38e-15	6.21e-15
Medtr5g070320.2	-1.67592	1.41e-15	6.33e-15
Medtr7g023590.1	-1.09948	1.63e-15	7.31e-15
Medtr1g094660.2	-1.94651	1.71e-15	7.68e-15
Medtr2g067980.1	-1.34343	1.73e-15	7.74e-15
Medtr6g074885.1	-2.71318	1.92e-15	8.57e-15
Medtr2g436710.1	-2.16485	2.19e-15	9.76e-15
Medtr2g100570.2	-2.02428	2.51e-15	1.11e-14
Medtr7g114980.1	-1.36624	2.51e-15	1.11e-14
Medtr7g026520.1	-1.11046	3.41e-15	1.5e-14
Medtr7g114680.2	-2.68297	3.82e-15	1.68e-14
Medtr4g064530.2	-5.77191	3.86e-15	1.7e-14
Medtr7g074620.3	-6.9147	4.3e-15	1.89e-14
Medtr7g101800.2	-1.80551	4.41e-15	1.93e-14
Medtr5g089190.2	-3.09189	4.71e-15	2.06e-14
Medtr5g082480.1	-4.03962	4.96e-15	2.17e-14
Medtr5g009620.1	-1.14547	6.17e-15	2.69e-14
Medtr5g024970.1	-2.49785	7.16e-15	3.11e-14
Medtr4g127490.1	-1.0216	7.4e-15	3.21e-14
Medtr3g017500.2	-2.69834	7.41e-15	3.22e-14
Medtr2g022370.1	-4.00504	8.28e-15	3.58e-14
Medtr4g085820.1	-1.55888	8.46e-15	3.66e-14
Medtr1g050462.2	-1.10182	9.05e-15	3.91e-14
Medtr2g061780.1	-1.12318	1.05e-14	4.54e-14
Medtr4g070420.2	-1.18039	1.2e-14	5.18e-14
Medtr6g088475.1	-3.22121	1.27e-14	5.47e-14
Medtr7g021530.6	-1.47889	1.29e-14	5.57e-14
Medtr8g100065.1	-3.2931	1.3e-14	5.6e-14
Medtr4g114850.3	-1.26777	1.41e-14	6.03e-14
Medtr8g079465.3	-6.84968	1.53e-14	6.55e-14
Medtr8g464780.1	-1.29603	1.92e-14	8.15e-14
Medtr8g088150.2	-6.83647	1.97e-14	8.37e-14
Medtr1g015910.2	-1.90913	2.03e-14	8.63e-14
Medtr5g081150.2	-1.63863	2.27e-14	9.64e-14
Medtr8g103060.1	-6.79993	3.92e-14	1.64e-13
Medtr6g086365.1	-1.98764	3.99e-14	1.67e-13
Medtr8g007035.1	-1.33279	4.3e-14	1.79e-13
Medtr3g098980.1	-2.15239	4.69e-14	1.95e-13
Medtr7g085850.1	-1.66621	4.79e-14	1.99e-13
Medtr7g114980.2	-2.18943	5.11e-14	2.12e-13
Medtr7g109320.1	-1.67633	5.54e-14	2.3e-13
Medtr2g096610.1	-1.2872	5.82e-14	2.41e-13
Medtr7g062990.1	-1.18793	5.84e-14	2.42e-13
Medtr7g076000.1	-2.3627	5.95e-14	2.46e-13
Medtr5g063080.1	-1.73098	6.2e-14	2.56e-13
Medtr4g097920.1	-5.72625	7.52e-14	3.1e-13
Medtr3g072710.1	-1.09794	7.97e-14	3.28e-13
Medtr5g029370.2	-1.53171	8.9e-14	3.65e-13
Medtr6g071925.1	-1.13336	1.01e-13	4.13e-13
Medtr8g016310.1	-6.74672	1.04e-13	4.25e-13
Medtr8g009590.1	-1.45659	1.09e-13	4.43e-13
Medtr1g073140.2	-6.74418	1.09e-13	4.45e-13
Medtr3g075400.1	-6.74389	1.1e-13	4.47e-13
Medtr3g102670.1	-1.11586	1.2e-13	4.91e-13
Medtr3g103040.1	-1.98288	1.3e-13	5.3e-13
Medtr3g097450.1	-1.00774	1.41e-13	5.73e-13
Medtr5g008010.1	-1.40934	1.45e-13	5.88e-13
Medtr3g051570.1	-1.00351	1.57e-13	6.35e-13
Medtr5g093940.2	-1.12584	1.63e-13	6.61e-13
Medtr1g036390.3	-1.1937	1.95e-13	7.87e-13
Medtr3g035940.1	-2.05348	1.97e-13	7.93e-13
Medtr4g046697.5	-6.7107	1.98e-13	7.98e-13
Medtr1g101600.1	-2.58604	2.24e-13	8.99e-13
Medtr8g099685.2	-1.35389	2.25e-13	9.04e-13
Medtr1g021950.1	-1.45389	2.57e-13	1.03e-12
Medtr7g056243.1	-1.15852	2.67e-13	1.07e-12
Medtr3g087230.2	-6.69323	2.7e-13	1.08e-12
Medtr4g078413.1	-1.36936	3.44e-13	1.37e-12
Medtr7g080117.2	-3.19748	5.03e-13	1.99e-12
Medtr8g080180.1	-1.17388	5.09e-13	2.01e-12
Medtr2g087530.2	-1.19991	5.39e-13	2.13e-12
Medtr8g014560.3	-2.30478	5.44e-13	2.15e-12
Medtr3g111600.1	-1.0048	5.65e-13	2.22e-12
Medtr3g060200.4	-6.64648	6.07e-13	2.38e-12
Medtr8g021230.1	-1.1421	6.35e-13	2.49e-12
Medtr4g108100.1	-1.89165	6.44e-13	2.53e-12
Medtr8g031980.1	-1.14006	8.41e-13	3.28e-12
Medtr7g096120.1	-1.22727	8.5e-13	3.32e-12
Medtr3g077440.4	-2.18757	8.59e-13	3.35e-12
Medtr4g020590.6	-6.62021	9.47e-13	3.69e-12
Medtr2g035480.3	-2.8384	1.1e-12	4.26e-12
Medtr8g102800.1	-1.26515	1.13e-12	4.37e-12
Medtr7g102560.1	-1.30147	1.2e-12	4.63e-12
Medtr1g044020.1	-6.6016	1.29e-12	5e-12
Medtr1g032500.2	-1.67911	1.35e-12	5.22e-12
Medtr7g084170.1	-1.25426	1.36e-12	5.25e-12
Medtr1g008700.1	-3.01587	1.77e-12	6.78e-12
Medtr8g107060.2	-6.5818	1.8e-12	6.88e-12
Medtr8g100105.3	-1.415	1.91e-12	7.3e-12
Medtr2g023650.1	-1.1121	2.01e-12	7.69e-12
Medtr7g017630.1	-1.45441	2.73e-12	1.04e-11
Medtr8g042710.1	-1.18431	2.88e-12	1.09e-11
Medtr4g132420.1	-3.12554	2.97e-12	1.12e-11
Medtr4g076520.1	-1.09974	3.05e-12	1.15e-11
Medtr4g131020.1	-1.04906	3.09e-12	1.17e-11
Medtr4g092530.1	-3.6035	3.13e-12	1.18e-11
Medtr2g022530.3	-6.542	3.43e-12	1.29e-11
Medtr5g042410.1	-1.12254	3.51e-12	1.32e-11
Medtr1g111180.1	-6.53907	3.6e-12	1.35e-11
Medtr3g086830.1	-1.24511	4.01e-12	1.5e-11
Medtr4g091100.1	-1.1951	3.99e-12	1.5e-11
Medtr1g015750.2	-1.79922	4.19e-12	1.57e-11
Medtr4g020070.1	-1.22246	4.33e-12	1.62e-11
Medtr4g134680.1	-1.02111	4.45e-12	1.66e-11
Medtr4g122960.1	-1.47854	4.75e-12	1.77e-11
Medtr3g006290.2	-6.51507	5.28e-12	1.96e-11
Medtr5g091950.3	-1.15656	5.38e-12	2e-11
Medtr3g064780.1	-2.54095	5.6e-12	2.07e-11
Medtr6g007750.1	-1.00827	6.03e-12	2.23e-11
Medtr3g090350.1	-1.0327	6.41e-12	2.37e-11
Medtr4g027425.1	-1.71249	7.45e-12	2.74e-11
Medtr6g016000.2	-6.48831	8.05e-12	2.96e-11
Medtr6g007980.1	-1.967	8.43e-12	3.09e-11
Medtr8g073210.3	-1.33821	8.53e-12	3.13e-11
Medtr4g061140.2	-1.03563	8.79e-12	3.22e-11
Medtr6g005010.1	-1.18584	8.78e-12	3.22e-11
Medtr2g017825.6	-2.16635	8.94e-12	3.27e-11
Medtr6g466500.1	-3.49209	1.01e-11	3.67e-11
Medtr4g026450.1	-4.07395	1.01e-11	3.69e-11
Medtr5g016100.2	-6.47269	1.03e-11	3.74e-11
Medtr3g009400.1	-1.03725	1.04e-11	3.79e-11
Medtr2g023100.1	-1.16504	1.06e-11	3.85e-11
Medtr7g093010.1	-1.04801	1.24e-11	4.48e-11
Medtr2g089490.1	-1.40461	1.24e-11	4.49e-11
Medtr5g086040.3	-1.82246	1.27e-11	4.59e-11
Medtr4g011370.2	-1.25255	1.31e-11	4.72e-11
Medtr8g073210.2	-1.1095	1.33e-11	4.78e-11
Medtr6g080360.2	-6.45552	1.34e-11	4.82e-11
Medtr7g081260.2	-6.44685	1.53e-11	5.49e-11
Medtr2g031610.1	-1.0367	1.55e-11	5.57e-11
Medtr7g094670.1	-1.95089	1.56e-11	5.61e-11
Medtr1g088840.3	-3.13652	1.6e-11	5.73e-11
Medtr4g053350.2	-3.98873	1.67e-11	5.98e-11
Medtr3g083570.3	-3.30114	1.68e-11	6e-11
Medtr3g009530.2	-6.43989	1.7e-11	6.07e-11
Medtr7g047030.1	-1.27263	1.74e-11	6.23e-11
Medtr7g098700.1	-1.03035	1.78e-11	6.37e-11
Medtr3g053220.1	-2.87402	1.88e-11	6.73e-11
Medtr5g034770.1	-1.98352	1.93e-11	6.87e-11
Medtr4g087875.2	-1.05276	1.95e-11	6.96e-11
Medtr8g087940.1	-6.43043	1.96e-11	6.99e-11
Medtr6g092790.1	-1.36609	2.02e-11	7.2e-11
Medtr4g058710.1	-1.86498	2.05e-11	7.29e-11
Medtr8g032590.3	-6.42444	2.14e-11	7.63e-11
Medtr3g012270.1	-1.11364	2.3e-11	8.18e-11
Medtr7g080430.1	-6.41736	2.38e-11	8.47e-11
Medtr8g461110.2	-6.41452	2.49e-11	8.83e-11
Medtr8g104820.1	-1.1275	2.56e-11	9.07e-11
Medtr1g111830.1	-1.18819	2.59e-11	9.18e-11
Medtr3g117970.1	-2.47955	2.89e-11	1.02e-10
Medtr7g051440.1	-1.01942	3.2e-11	1.13e-10
Medtr7g097230.2	-1.06042	3.42e-11	1.2e-10
Medtr2g018670.3	-1.62041	3.43e-11	1.21e-10
Medtr6g008140.5	-4.69163	3.63e-11	1.27e-10
Medtr2g089130.1	-1.3708	3.7e-11	1.3e-10
Medtr4g047800.1	-1.36623	3.71e-11	1.3e-10
Medtr5g034250.1	-6.3858	3.81e-11	1.34e-10
Medtr7g111500.1	-1.38374	4.23e-11	1.48e-10
Medtr2g006020.2	-2.94551	4.31e-11	1.5e-10
Medtr3g075070.1	-6.3778	4.29e-11	1.5e-10
Medtr2g091225.2	-6.37671	4.36e-11	1.52e-10
Medtr8g094730.4	-6.37342	4.57e-11	1.59e-10
Medtr8g067470.1	-1.69914	4.71e-11	1.64e-10
Medtr4g101780.1	-2.32228	5.09e-11	1.76e-10
Medtr8g020880.2	-1.41096	5.17e-11	1.79e-10
Medtr6g072510.1	-1.18965	5.57e-11	1.92e-10
Medtr2g436150.1	-2.53289	5.95e-11	2.05e-10
Medtr1g061340.1	-1.67001	6.2e-11	2.13e-10
Medtr1g035700.2	-2.69445	6.4e-11	2.2e-10
Medtr7g101890.1	-4.42902	6.43e-11	2.21e-10
Medtr3g105790.1	-1.70767	6.72e-11	2.31e-10
Medtr5g066060.1	-1.21364	6.72e-11	2.31e-10
Medtr3g102600.3	-2.44327	7.1e-11	2.43e-10
Medtr1g096320.1	-6.33975	7.45e-11	2.55e-10
Medtr4g017710.1	-1.30916	7.54e-11	2.57e-10
Medtr2g011180.2	-1.06211	8.06e-11	2.75e-10
Medtr5g064120.1	-2.50887	8.06e-11	2.75e-10
Medtr3g115340.3	-2.6662	8.09e-11	2.76e-10
Medtr8g072360.1	-1.52956	8.66e-11	2.95e-10
Medtr8g098595.1	-6.32923	8.66e-11	2.95e-10
Medtr1g081830.2	-1.00926	9.01e-11	3.06e-10
Medtr1g013820.1	-1.0237	9.38e-11	3.18e-10
Medtr3g088665.1	-1.12549	9.6e-11	3.25e-10
Medtr2g095420.2	-6.31711	1.03e-10	3.48e-10
Medtr1g009315.2	-1.45161	1.04e-10	3.51e-10
Medtr1g007300.1	-2.23387	1.04e-10	3.53e-10
Medtr4g037560.1	-4.39339	1.19e-10	3.99e-10
Medtr4g082590.1	-2.99203	1.22e-10	4.09e-10
Medtr3g010010.2	-6.2999	1.31e-10	4.39e-10
Medtr1g069845.1	-6.29913	1.33e-10	4.44e-10
Medtr4g124960.2	-2.39663	1.34e-10	4.49e-10
Medtr5g094850.2	-2.51643	1.46e-10	4.87e-10
Medtr7g106580.1	-1.14186	1.63e-10	5.43e-10
Medtr2g084630.2	-6.2778	1.78e-10	5.92e-10
Medtr4g097940.1	-4.36792	1.82e-10	6.05e-10
Medtr2g072380.1	-1.38951	2.17e-10	7.15e-10
Medtr2g088060.1	-2.46378	2.4e-10	7.9e-10
Medtr3g086750.1	-1.19395	2.63e-10	8.61e-10
Medtr7g113480.2	-1.15014	2.68e-10	8.75e-10
Medtr8g010620.1	-1.87311	2.73e-10	8.92e-10
Medtr5g017980.2	-1.50513	2.75e-10	8.99e-10
Medtr2g062660.1	-1.80091	2.76e-10	9e-10
Medtr8g099035.1	-1.20556	2.76e-10	9e-10
Medtr2g011170.2	-6.22203	3.82e-10	1.23e-09
Medtr5g042980.1	-1.65099	3.96e-10	1.28e-09
Medtr5g037540.2	-1.66958	4.14e-10	1.33e-09
Medtr7g093830.1	-2.70779	4.71e-10	1.51e-09
Medtr8g035610.2	-6.20157	5.01e-10	1.6e-09
Medtr7g109130.3	-3.65366	5.11e-10	1.63e-09
Medtr7g115470.1	-6.19455	5.5e-10	1.75e-09
Medtr2g039780.1	-2.6829	5.52e-10	1.76e-09
Medtr5g088720.2	-3.75846	5.84e-10	1.86e-09
Medtr7g115530.5	-1.52356	6.49e-10	2.06e-09
Medtr6g008140.1	-6.18083	6.59e-10	2.09e-09
Medtr3g090600.4	-1.50089	6.62e-10	2.1e-09
Medtr8g085350.2	-1.09692	7.47e-10	2.36e-09
Medtr4g130917.2	-1.8068	7.54e-10	2.38e-09
Medtr2g011210.1	-1.93396	8.23e-10	2.59e-09
Medtr7g023750.2	-4.96016	8.47e-10	2.66e-09
Medtr2g086880.1	-6.15893	8.76e-10	2.75e-09
Medtr1g085530.2	-6.15723	8.96e-10	2.81e-09
Medtr8g005420.1	-2.42875	9.1e-10	2.85e-09
Medtr3g118010.1	-1.03636	9.14e-10	2.87e-09
Medtr8g014020.1	-1.71165	9.74e-10	3.05e-09
Medtr1g022190.3	-1.06	1.04e-09	3.26e-09
Medtr8g095460.1	-1.89687	1.11e-09	3.44e-09
Medtr2g090360.2	-1.63411	1.12e-09	3.47e-09
Medtr3g082270.1	-2.50594	1.17e-09	3.64e-09
Medtr6g008900.1	-2.69962	1.17e-09	3.64e-09
Medtr3g086090.2	-6.1354	1.19e-09	3.68e-09
Medtr4g124380.1	-1.25166	1.33e-09	4.12e-09
Medtr4g116570.2	-6.12414	1.37e-09	4.22e-09
Medtr3g088495.2	-3.28907	1.37e-09	4.23e-09
Medtr4g067040.1	-1.31988	1.4e-09	4.3e-09
Medtr2g034560.2	-6.11979	1.45e-09	4.45e-09
Medtr8g105590.1	-1.94594	1.46e-09	4.49e-09
Medtr4g006940.1	-1.02009	1.5e-09	4.61e-09
Medtr5g011180.1	-4.45677	1.58e-09	4.84e-09
Medtr3g007240.1	-1.37274	1.6e-09	4.91e-09
Medtr7g099280.1	-1.35784	1.62e-09	4.97e-09
Medtr5g017510.1	-1.16709	1.62e-09	4.98e-09
Medtr4g061700.1	-6.10709	1.7e-09	5.19e-09
Medtr5g006780.1	-5.12023	1.74e-09	5.32e-09
Medtr3g058530.1	-1.46317	1.76e-09	5.37e-09
Medtr1g110670.1	-1.26702	1.78e-09	5.44e-09
Medtr2g094130.3	-6.10092	1.83e-09	5.58e-09
Medtr3g110375.1	-1.76213	1.94e-09	5.9e-09
Medtr4g015930.1	-6.09428	1.99e-09	6.05e-09
Medtr1g105555.2	-2.88641	2.02e-09	6.14e-09
Medtr3g028260.1	-2.72918	2.2e-09	6.66e-09
Medtr4g035310.1	-1.02427	2.37e-09	7.17e-09
Medtr3g113780.1	-6.07462	2.54e-09	7.65e-09
Medtr1g025340.1	-2.15402	2.74e-09	8.23e-09
Medtr6g060570.1	-6.06605	2.82e-09	8.46e-09
Medtr1g040615.1	-6.06514	2.85e-09	8.55e-09
Medtr8g027160.4	-1.31465	2.87e-09	8.59e-09
Medtr6g086805.1	-2.50443	3.26e-09	9.71e-09
Medtr3g108240.2	-1.31289	3.51e-09	1.04e-08
Medtr7g118060.1	-1.64523	3.57e-09	1.06e-08
Medtr7g058690.1	-1.91008	3.62e-09	1.07e-08
Medtr3g109800.4	-6.0391	3.92e-09	1.16e-08
Medtr7g065880.2	-6.03817	3.96e-09	1.17e-08
Medtr3g101350.4	-1.15928	4e-09	1.18e-08
Medtr8g024600.2	-1.10631	4.02e-09	1.19e-08
Medtr2g040510.1	-1.64083	4.15e-09	1.22e-08
Medtr3g097460.1	-1.02839	4.43e-09	1.3e-08
Medtr6g078330.1	-1.16556	4.41e-09	1.3e-08
Medtr2g075410.1	-2.60186	4.47e-09	1.31e-08
Medtr2g019060.1	-1.15777	4.81e-09	1.41e-08
Medtr1g017870.3	-1.72364	4.88e-09	1.43e-08
Medtr5g068820.3	-6.02053	4.89e-09	1.43e-08
Medtr8g107370.4	-1.11962	4.96e-09	1.45e-08
Medtr4g057650.1	-2.97523	5.39e-09	1.57e-08
Medtr4g124960.1	-1.30044	5.5e-09	1.6e-08
Medtr5g081410.1	-2.47746	5.64e-09	1.64e-08
Medtr3g080260.2	-2.84649	6.03e-09	1.75e-08
Medtr4g094660.2	-6.00078	6.19e-09	1.8e-08
Medtr6g072760.1	-1.37659	6.26e-09	1.82e-08
Medtr3g462390.1	-1.23876	6.4e-09	1.85e-08
Medtr6g072290.1	-1.02423	7e-09	2.02e-08
Medtr4g124090.1	-1.86935	7.09e-09	2.05e-08
Medtr4g094440.1	-1.2258	7.51e-09	2.16e-08
Medtr5g037590.1	-1.01135	7.65e-09	2.2e-08
Medtr5g091370.1	-5.98124	7.78e-09	2.24e-08
Medtr4g134680.4	-2.51808	8.05e-09	2.31e-08
Medtr4g103630.1	-1.989	8.06e-09	2.32e-08
Medtr5g008710.6	-1.28528	8.2e-09	2.35e-08
Medtr4g053240.1	-1.28808	9.06e-09	2.59e-08
Medtr8g090205.3	-1.72397	9.1e-09	2.6e-08
Medtr2g097290.2	-5.96677	9.21e-09	2.63e-08
Medtr7g086030.2	-1.13092	9.42e-09	2.69e-08
Medtr3g084500.3	-2.61217	9.47e-09	2.7e-08
Medtr4g088350.2	-5.96434	9.47e-09	2.7e-08
Medtr6g091800.3	-3.09066	9.51e-09	2.71e-08
Medtr5g022530.1	-1.44184	9.54e-09	2.72e-08
Medtr4g084100.1	-1.33899	9.66e-09	2.75e-08
Medtr1g050462.4	-1.34564	9.8e-09	2.79e-08
Medtr3g088845.2	-1.3441	9.89e-09	2.81e-08
Medtr7g094250.1	-1.38697	1.01e-08	2.88e-08
Medtr8g028760.1	-1.50379	1.03e-08	2.93e-08
Medtr6g061840.2	-5.95655	1.04e-08	2.94e-08
Medtr8g014030.1	-1.38715	1.03e-08	2.94e-08
Medtr2g097290.3	-2.26455	1.05e-08	2.97e-08
Medtr3g109470.2	-2.5914	1.06e-08	3e-08
Medtr1g063330.1	-1.77191	1.11e-08	3.14e-08
Medtr4g126020.2	-5.94479	1.19e-08	3.35e-08
Medtr8g062340.2	-3.24626	1.2e-08	3.38e-08
Medtr5g016110.3	-1.28589	1.2e-08	3.39e-08
Medtr2g024310.3	-3.63202	1.22e-08	3.46e-08
Medtr2g095800.1	-1.07147	1.27e-08	3.57e-08
Medtr2g097630.1	-6.26819	1.29e-08	3.64e-08
Medtr7g063440.1	-5.93491	1.33e-08	3.73e-08
Medtr4g128410.1	-5.93293	1.36e-08	3.82e-08
Medtr1g021915.1	-3.61579	1.4e-08	3.92e-08
Medtr7g095350.4	-2.41761	1.41e-08	3.95e-08
Medtr8g077430.2	-2.8949	1.47e-08	4.12e-08
Medtr3g090760.1	-2.04875	1.52e-08	4.26e-08
Medtr2g064425.2	-5.92047	1.56e-08	4.36e-08
Medtr1g025180.2	-5.91746	1.62e-08	4.51e-08
Medtr5g025610.2	-1.29239	1.62e-08	4.52e-08
Medtr7g113050.1	-1.06158	1.67e-08	4.66e-08
Medtr8g028920.2	-1.52354	1.71e-08	4.75e-08
Medtr3g074260.2	-1.88859	1.72e-08	4.77e-08
Medtr4g086150.1	-1.81877	1.71e-08	4.77e-08
Medtr2g099090.2	-1.14033	1.93e-08	5.34e-08
Medtr4g096830.1	-1.06264	2.13e-08	5.88e-08
Medtr7g117500.2	-2.04669	2.15e-08	5.92e-08
Medtr1g058100.2	-1.96098	2.2e-08	6.07e-08
Medtr2g037790.2	-1.4932	2.45e-08	6.74e-08
Medtr5g026280.2	-1.3188	2.48e-08	6.8e-08
Medtr5g470730.1	-3.73137	2.52e-08	6.91e-08
Medtr4g053240.3	-5.86952	2.75e-08	7.52e-08
Medtr6g032915.1	-1.19481	2.9e-08	7.91e-08
Medtr5g008710.11	-1.49888	3.02e-08	8.21e-08
Medtr3g100710.2	-5.85963	3.06e-08	8.34e-08
Medtr4g073720.1	-1.37312	3.19e-08	8.67e-08
Medtr8g469270.2	-1.23802	3.33e-08	9.03e-08
Medtr5g079880.1	-1.92391	3.47e-08	9.39e-08
Medtr6g045467.2	-1.03923	3.54e-08	9.58e-08
Medtr3g058840.2	-1.46769	3.85e-08	1.04e-07
Medtr1g064300.2	-2.53389	3.95e-08	1.06e-07
Medtr8g098375.1	-2.15945	4.04e-08	1.09e-07
Medtr7g028600.1	-5.83062	4.19e-08	1.12e-07
Medtr1g105800.1	-1.62006	4.23e-08	1.13e-07
Medtr6g071995.1	-2.77819	4.22e-08	1.13e-07
Medtr3g117990.1	-1.05981	4.3e-08	1.15e-07
Medtr2g022380.1	-4.86328	4.52e-08	1.21e-07
Medtr5g018080.1	-1.88432	4.53e-08	1.21e-07
Medtr7g111280.1	-1.28965	4.62e-08	1.23e-07
Medtr5g019600.2	-1.21538	4.9e-08	1.31e-07
Medtr1g088870.8	-5.81023	5.2e-08	1.38e-07
Medtr4g105490.2	-1.03689	5.18e-08	1.38e-07
Medtr3g013980.1	-1.10163	5.34e-08	1.42e-07
Medtr1g112980.3	-1.98831	5.59e-08	1.48e-07
Medtr2g009580.2	-1.57985	5.83e-08	1.54e-07
Medtr5g086040.1	-1.17096	5.82e-08	1.54e-07
Medtr7g021680.1	-5.7983	5.9e-08	1.56e-07
Medtr3g080390.1	-1.22084	6.08e-08	1.6e-07
Medtr5g013530.2	-3.51109	6.29e-08	1.65e-07
Medtr8g105580.2	-1.36171	6.35e-08	1.67e-07
Medtr4g094340.1	-1.05838	6.61e-08	1.74e-07
Medtr3g107880.2	-5.78351	6.88e-08	1.81e-07
Medtr8g093440.1	-1.30003	7.21e-08	1.89e-07
Medtr6g072780.2	-1.46369	7.36e-08	1.93e-07
Medtr2g064405.2	-2.80356	7.74e-08	2.02e-07
Medtr2g030400.1	-5.77191	7.76e-08	2.03e-07
Medtr4g114960.1	-1.71783	7.79e-08	2.03e-07
Medtr5g086540.1	-5.77191	7.76e-08	2.03e-07
Medtr1g097250.1	-1.52666	8.24e-08	2.14e-07
Medtr5g097910.1	-1.29079	8.26e-08	2.15e-07
Medtr8g079100.4	-1.3132	8.3e-08	2.16e-07
Medtr7g107390.2	-5.76021	8.76e-08	2.27e-07
Medtr2g022450.1	-3.4865	8.81e-08	2.29e-07
Medtr4g057765.1	-2.95899	8.82e-08	2.29e-07
Medtr7g114570.2	-1.2939	8.95e-08	2.32e-07
Medtr8g075920.1	-1.74132	8.93e-08	2.32e-07
Medtr5g030570.1	-1.25156	9.02e-08	2.34e-07
Medtr2g099920.3	-1.88448	9.42e-08	2.44e-07
Medtr8g015570.2	-5.75235	9.49e-08	2.45e-07
Medtr2g084735.2	-1.56961	1.11e-07	2.85e-07
Medtr5g088860.1	-5.73196	1.17e-07	2.99e-07
Medtr3g096960.1	-5.72911	1.2e-07	3.07e-07
Medtr1g064540.2	-1.32306	1.25e-07	3.2e-07
Medtr2g096290.1	-5.72453	1.26e-07	3.21e-07
Medtr8g106700.1	-2.08169	1.26e-07	3.22e-07
Medtr5g045310.1	-1.47285	1.28e-07	3.27e-07
Medtr6g091800.7	-5.71821	1.34e-07	3.41e-07
Medtr2g069560.8	-5.71186	1.43e-07	3.62e-07
Medtr2g105430.1	-1.14364	1.44e-07	3.64e-07
Medtr2g023910.1	-5.70722	1.5e-07	3.78e-07
Medtr8g058530.1	-4.95525	1.51e-07	3.83e-07
Medtr2g038210.5	-1.20803	1.53e-07	3.87e-07
Medtr1g092570.1	-1.44729	1.55e-07	3.92e-07
Medtr1g050502.2	-1.0726	1.58e-07	3.98e-07
Medtr3g064310.1	-1.48086	1.58e-07	4e-07
Medtr7g096140.1	-1.41407	1.6e-07	4.04e-07
Medtr1g088375.1	-5.69907	1.62e-07	4.08e-07
Medtr7g033720.2	-3.02483	1.64e-07	4.13e-07
Medtr3g115450.1	-5.69498	1.69e-07	4.24e-07
Medtr3g028480.1	-1.23793	1.71e-07	4.29e-07
Medtr8g105900.6	-5.69323	1.72e-07	4.31e-07
Medtr1g112220.1	-1.53541	1.75e-07	4.4e-07
Medtr8g100100.2	-2.45684	1.75e-07	4.4e-07
Medtr2g099040.5	-5.69088	1.76e-07	4.41e-07
Medtr5g084830.2	-5.69029	1.77e-07	4.43e-07
Medtr4g087360.2	-5.68853	1.8e-07	4.5e-07
Medtr4g124630.1	-1.43213	1.81e-07	4.53e-07
Medtr5g033500.2	-1.23891	1.84e-07	4.59e-07
Medtr2g078280.1	-1.4633	1.87e-07	4.67e-07
Medtr2g079650.1	-2.73443	1.9e-07	4.74e-07
Medtr1g068930.2	-1.03832	2.01e-07	5e-07
Medtr4g008530.1	-1.04192	2.01e-07	5.01e-07
Medtr4g119280.2	-5.67376	2.08e-07	5.17e-07
Medtr4g117250.1	-1.30341	2.14e-07	5.31e-07
Medtr2g008190.2	-2.10458	2.15e-07	5.33e-07
Medtr3g102460.2	-2.25452	2.16e-07	5.35e-07
Medtr6g072250.1	-2.08806	2.18e-07	5.39e-07
Medtr7g060310.1	-1.4097	2.34e-07	5.79e-07
Medtr2g104140.5	-1.0138	2.38e-07	5.89e-07
Medtr6g086630.1	-1.51122	2.4e-07	5.92e-07
Medtr4g101930.1	-5.65643	2.46e-07	6.07e-07
Medtr3g115210.1	-1.31647	2.48e-07	6.11e-07
Medtr1g442840.2	-5.65222	2.56e-07	6.31e-07
Medtr5g081910.2	-1.69612	2.57e-07	6.32e-07
Medtr2g020750.2	-5.64678	2.7e-07	6.63e-07
Medtr1g088550.1	-1.17728	2.79e-07	6.84e-07
Medtr4g134380.1	-5.64314	2.79e-07	6.85e-07
Medtr2g036480.1	-1.58048	2.88e-07	7.05e-07
Medtr8g072510.1	-1.90436	2.9e-07	7.09e-07
Medtr1g072890.2	-2.20983	2.93e-07	7.16e-07
Medtr3g087050.1	-1.65643	2.98e-07	7.28e-07
Medtr1g034290.1	-3.39339	3e-07	7.33e-07
Medtr1g084990.2	-5.62667	3.27e-07	7.96e-07
Medtr1g088840.1	-1.06921	3.3e-07	8.04e-07
Medtr5g018770.1	-1.22797	3.47e-07	8.44e-07
Medtr1g075480.2	-5.6199	3.49e-07	8.47e-07
Medtr8g076100.2	-5.6162	3.61e-07	8.76e-07
Medtr1g100120.2	-2.11273	3.64e-07	8.84e-07
Medtr5g009110.4	-5.61434	3.67e-07	8.9e-07
Medtr3g023120.1	-1.09419	3.72e-07	9.01e-07
Medtr8g098230.1	-5.60814	3.89e-07	9.42e-07
Medtr4g035430.1	-1.21164	4.06e-07	9.81e-07
Medtr5g006140.2	-5.60254	4.1e-07	9.91e-07
Medtr3g050500.1	-1.22204	4.12e-07	9.94e-07
Medtr3g105200.1	-1.70416	4.26e-07	1.03e-06
Medtr5g005030.1	-1.54441	4.28e-07	1.03e-06
Medtr5g090610.1	-1.35675	4.31e-07	1.04e-06
Medtr5g011780.4	-1.259	4.45e-07	1.07e-06
Medtr4g118490.1	-1.02119	4.6e-07	1.1e-06
Medtr4g129500.1	-5.59063	4.58e-07	1.1e-06
Medtr1g019130.1	-1.47606	4.67e-07	1.12e-06
Medtr4g027880.1	-1.07775	4.75e-07	1.14e-06
Medtr1g079950.2	-1.36962	4.8e-07	1.15e-06
Medtr4g092090.1	-1.58665	4.8e-07	1.15e-06
Medtr2g015510.1	-1.05009	4.92e-07	1.18e-06
Medtr7g070070.1	-1.76402	5.08e-07	1.21e-06
Medtr3g460780.1	-1.08287	5.16e-07	1.23e-06
Medtr5g096090.2	-5.57736	5.18e-07	1.24e-06
Medtr4g088960.3	-1.32455	5.25e-07	1.25e-06
Medtr3g110028.1	-1.65643	5.38e-07	1.28e-06
Medtr2g029120.3	-5.57163	5.46e-07	1.3e-06
Medtr2g451450.1	-5.57036	5.53e-07	1.31e-06
Medtr8g432370.1	-1.84569	5.57e-07	1.32e-06
Medtr1g069735.3	-1.42098	5.63e-07	1.34e-06
Medtr1g014730.2	-1.32164	5.96e-07	1.41e-06
Medtr7g069460.2	-1.54999	5.94e-07	1.41e-06
Medtr4g049300.1	-5.55238	6.51e-07	1.54e-06
Medtr4g109660.1	-2.4039	6.55e-07	1.54e-06
Medtr2g094620.3	-2.92599	6.59e-07	1.55e-06
Medtr5g059920.2	-4.03552	6.58e-07	1.55e-06
Medtr3g115910.1	-2.06786	6.73e-07	1.58e-06
Medtr6g074780.1	-3.7708	6.95e-07	1.63e-06
Medtr8g015970.3	-1.20162	7.04e-07	1.65e-06
Medtr1g090917.2	-1.57843	7.25e-07	1.7e-06
Medtr1g098580.1	-1.82783	7.33e-07	1.72e-06
Medtr4g089065.1	-3.02566	7.44e-07	1.75e-06
Medtr1g051385.2	-1.26816	7.53e-07	1.76e-06
Medtr5g042620.1	-1.54203	7.6e-07	1.78e-06
Medtr8g037000.2	-5.53221	7.81e-07	1.83e-06
Medtr4g075230.1	-5.5309	7.91e-07	1.85e-06
Medtr4g087150.1	-5.5309	7.91e-07	1.85e-06
Medtr8g068890.1	-1.55689	7.96e-07	1.86e-06
Medtr8g018750.1	-4.59503	8.1e-07	1.89e-06
Medtr8g080490.2	-1.09055	8.27e-07	1.93e-06
Medtr7g085420.2	-2.70609	8.65e-07	2.01e-06
Medtr3g114460.1	-2.04744	8.7e-07	2.02e-06
Medtr1g091010.1	-3.17531	8.9e-07	2.06e-06
Medtr5g029770.1	-2.77865	8.99e-07	2.09e-06
Medtr7g113405.1	-1.93597	9.33e-07	2.16e-06
Medtr8g107280.2	-1.52109	9.4e-07	2.17e-06
Medtr2g096010.1	-1.71105	9.49e-07	2.19e-06
Medtr5g093560.2	-1.25956	9.8e-07	2.26e-06
Medtr2g078920.1	-1.18694	1e-06	2.32e-06
Medtr1g019960.3	-5.50242	1.02e-06	2.35e-06
Medtr3g056590.1	-3.29386	1.02e-06	2.35e-06
Medtr3g005060.2	-1.6433	1.03e-06	2.37e-06
Medtr3g099753.2	-2.37111	1.04e-06	2.38e-06
Medtr5g091370.2	-5.49974	1.04e-06	2.4e-06
Medtr7g109920.2	-1.99562	1.04e-06	2.4e-06
Medtr1g079830.2	-5.49907	1.05e-06	2.41e-06
Medtr4g134760.2	-5.49907	1.05e-06	2.41e-06
Medtr8g028500.1	-5.49907	1.05e-06	2.41e-06
Medtr4g129510.1	-1.31833	1.07e-06	2.45e-06
Medtr5g013930.3	-1.45491	1.07e-06	2.46e-06
Medtr6g008995.2	-2.57845	1.09e-06	2.5e-06
Medtr4g127510.1	-1.5923	1.1e-06	2.53e-06
Medtr3g085440.1	-1.24901	1.14e-06	2.61e-06
Medtr5g006820.1	-1.36934	1.14e-06	2.61e-06
Medtr2g078020.2	-1.02568	1.15e-06	2.63e-06
Medtr5g006110.3	-2.37781	1.17e-06	2.67e-06
Medtr6g007720.1	-1.35904	1.2e-06	2.74e-06
Medtr8g079482.2	-2.07368	1.21e-06	2.77e-06
Medtr8g095360.1	-2.25909	1.21e-06	2.77e-06
Medtr4g020770.1	-1.13049	1.24e-06	2.83e-06
Medtr7g104170.2	-1.69794	1.25e-06	2.85e-06
Medtr2g049340.1	-1.01743	1.26e-06	2.88e-06
Medtr4g131920.1	-1.20897	1.29e-06	2.92e-06
Medtr1g040020.1	-1.02785	1.32e-06	3e-06
Medtr7g095260.1	-1.73985	1.33e-06	3.01e-06
Medtr2g062860.1	-4.05136	1.35e-06	3.07e-06
Medtr6g047580.4	-5.46927	1.36e-06	3.08e-06
Medtr5g088400.2	-1.06847	1.36e-06	3.09e-06
Medtr1g087370.2	-1.09464	1.37e-06	3.1e-06
Medtr4g082340.2	-1.19274	1.38e-06	3.11e-06
Medtr2g034810.1	-1.25307	1.39e-06	3.13e-06
Medtr7g097030.1	-5.46584	1.4e-06	3.16e-06
Medtr6g037220.1	-1.173	1.42e-06	3.21e-06
Medtr7g059540.1	-1.55259	1.44e-06	3.24e-06
Medtr3g058580.2	-3.45717	1.45e-06	3.27e-06
Medtr7g057170.1	-1.08798	1.46e-06	3.29e-06
Medtr7g005530.1	-1.22447	1.46e-06	3.3e-06
Medtr2g096540.1	-1.50031	1.56e-06	3.5e-06
Medtr8g010360.2	-2.12869	1.57e-06	3.53e-06
Medtr4g115930.3	-1.25969	1.58e-06	3.54e-06
Medtr4g031150.1	-5.4479	1.63e-06	3.66e-06
Medtr7g113860.1	-1.38083	1.66e-06	3.72e-06
Medtr3g096140.3	-5.44512	1.67e-06	3.74e-06
Medtr3g096310.3	-1.90416	1.67e-06	3.74e-06
Medtr1g040735.1	-1.9744	1.71e-06	3.82e-06
Medtr2g023830.1	-1.46353	1.71e-06	3.82e-06
Medtr4g098800.2	-1.87201	1.72e-06	3.84e-06
Medtr2g055750.4	-2.80106	1.73e-06	3.87e-06
Medtr2g016800.1	-1.08407	1.74e-06	3.88e-06
Medtr4g050050.2	-5.43954	1.75e-06	3.91e-06
Medtr4g090610.1	-1.27957	1.8e-06	4e-06
Medtr7g114300.4	-5.43464	1.83e-06	4.07e-06
Medtr3g091040.1	-5.43394	1.84e-06	4.09e-06
Medtr1g086170.1	-1.21506	1.92e-06	4.25e-06
Medtr4g115930.2	-1.05138	1.93e-06	4.27e-06
Medtr6g012810.1	-1.79939	1.94e-06	4.29e-06
Medtr2g081180.2	-5.4262	1.96e-06	4.35e-06
Medtr5g013470.1	-1.07147	1.97e-06	4.35e-06
Medtr1g112270.1	-5.42479	1.99e-06	4.4e-06
Medtr1g110290.1	-2.43404	1.99e-06	4.41e-06
Medtr4g093825.1	-2.14186	2e-06	4.43e-06
Medtr6g033615.1	-1.15893	2.01e-06	4.45e-06
Medtr5g026210.2	-5.42196	2.04e-06	4.5e-06
Medtr1g060580.1	-5.41559	2.15e-06	4.73e-06
Medtr3g115500.3	-5.41203	2.21e-06	4.87e-06
Medtr4g083070.2	-1.09794	2.3e-06	5.05e-06
Medtr7g096020.1	-1.59024	2.39e-06	5.24e-06
Medtr7g032930.1	-1.8921	2.42e-06	5.29e-06
Medtr2g079850.2	-5.40059	2.43e-06	5.32e-06
Medtr6g042240.3	-5.39844	2.48e-06	5.41e-06
Medtr5g058660.1	-3.42945	2.49e-06	5.45e-06
Medtr2g014550.1	-1.02492	2.55e-06	5.56e-06
Medtr3g072610.1	-5.39339	2.58e-06	5.63e-06
Medtr4g124040.2	-5.39339	2.58e-06	5.63e-06
Medtr4g133110.1	-1.12805	2.66e-06	5.78e-06
Medtr3g076570.2	-5.38544	2.76e-06	5.98e-06
Medtr3g068025.1	-1.03555	2.79e-06	6.05e-06
Medtr5g092340.2	-4.46378	2.81e-06	6.09e-06
Medtr7g057720.2	-3.63218	3.06e-06	6.6e-06
Medtr6g478020.1	-1.98175	3.07e-06	6.62e-06
Medtr8g079360.1	-2.03967	3.07e-06	6.63e-06
Medtr3g103050.1	-1.65643	3.19e-06	6.88e-06
Medtr4g110040.2	-1.37353	3.26e-06	7.02e-06
Medtr3g498695.1	-1.36102	3.29e-06	7.08e-06
Medtr4g088225.1	-1.39656	3.3e-06	7.1e-06
Medtr4g123880.2	-2.3548	3.34e-06	7.18e-06
Medtr2g029125.5	-1.85389	3.39e-06	7.27e-06
Medtr8g063460.1	-5.35983	3.4e-06	7.29e-06
Medtr4g087620.2	-1.69993	3.47e-06	7.43e-06
Medtr5g092310.1	-2.28092	3.52e-06	7.54e-06
Medtr3g064190.1	-1.45849	3.55e-06	7.6e-06
Medtr6g074650.1	-1.08027	3.66e-06	7.82e-06
Medtr7g107100.5	-5.3502	3.67e-06	7.85e-06
Medtr2g090595.1	-1.72226	3.78e-06	8.07e-06
Medtr5g088720.1	-1.38139	4.02e-06	8.55e-06
Medtr1g013040.2	-1.81461	4.06e-06	8.62e-06
Medtr4g060990.1	-1.03431	4.19e-06	8.9e-06
Medtr4g130880.2	-1.35023	4.22e-06	8.96e-06
Medtr1g090723.5	-5.33074	4.29e-06	9.1e-06
Medtr7g060680.1	-5.32999	4.32e-06	9.15e-06
Medtr7g006800.1	-3.70605	4.47e-06	9.46e-06
Medtr1g095540.1	-1.38341	4.56e-06	9.64e-06
Medtr8g032510.1	-5.31939	4.7e-06	9.92e-06
Medtr1g050425.2	-5.31102	5.02e-06	1.05e-05
Medtr5g005670.1	-1.63089	4.97e-06	1.05e-05
Medtr3g105595.1	-1.11589	5.04e-06	1.06e-05
Medtr4g084660.3	-1.16381	5.16e-06	1.08e-05
Medtr4g091060.1	-2.70012	5.15e-06	1.08e-05
Medtr4g094492.1	-4.39339	5.25e-06	1.1e-05
Medtr2g015560.1	-1.25909	5.38e-06	1.13e-05
Medtr8g080290.4	-1.8254	5.57e-06	1.16e-05
Medtr2g012850.1	-2.07147	5.59e-06	1.17e-05
Medtr6g016635.1	-5.2972	5.59e-06	1.17e-05
Medtr2g037150.1	-1.81563	5.69e-06	1.19e-05
Medtr8g092650.2	-5.2887	5.97e-06	1.24e-05
Medtr4g076490.1	-3.0664	6.03e-06	1.25e-05
Medtr7g059160.1	-1.6404	5.98e-06	1.25e-05
Medtr7g112320.4	-3.31788	6.11e-06	1.27e-05
Medtr4g009873.1	-5.28404	6.19e-06	1.29e-05
Medtr5g004660.3	-1.41138	6.3e-06	1.31e-05
Medtr1g074190.1	-1.44998	6.4e-06	1.33e-05
Medtr4g132270.1	-2.91719	6.48e-06	1.34e-05
Medtr7g080900.1	-1.36526	6.49e-06	1.34e-05
Medtr3g105510.1	-5.27702	6.54e-06	1.35e-05
Medtr4g048320.2	-1.88108	6.57e-06	1.36e-05
Medtr8g088580.2	-1.61694	6.7e-06	1.38e-05
Medtr7g019230.1	-5.2731	6.74e-06	1.39e-05
Medtr8g033150.1	-3.85971	6.88e-06	1.42e-05
Medtr8g059605.1	-1.25028	6.91e-06	1.42e-05
Medtr2g049420.3	-1.88764	6.93e-06	1.43e-05
Medtr1g069420.1	-2.59672	7.2e-06	1.48e-05
Medtr7g072710.2	-1.73667	7.41e-06	1.52e-05
Medtr7g099265.1	-1.57618	7.46e-06	1.53e-05
Medtr4g127530.1	-1.6049	7.71e-06	1.58e-05
Medtr7g095030.1	-1.38099	8.23e-06	1.68e-05
Medtr7g086710.1	-3.5309	8.28e-06	1.69e-05
Medtr8g083220.1	-1.96959	8.61e-06	1.75e-05
Medtr8g074420.1	-1.74954	8.89e-06	1.81e-05
Medtr4g094545.2	-5.23577	8.95e-06	1.82e-05
Medtr6g053620.2	-1.14766	9.05e-06	1.84e-05
Medtr8g466800.2	-1.66546	9.23e-06	1.87e-05
Medtr7g099890.1	-1.70867	9.67e-06	1.96e-05
Medtr7g098550.2	-5.22365	9.8e-06	1.98e-05
Medtr6g082810.1	-2.94822	9.91e-06	2e-05
Medtr2g014210.3	-1.89243	1e-05	2.02e-05
Medtr2g026820.1	-1.78767	1.01e-05	2.04e-05
Medtr5g031480.2	-5.21714	1.03e-05	2.07e-05
Medtr6g036980.1	-2.98823	1.03e-05	2.07e-05
Medtr2g075010.1	-1.01132	1.07e-05	2.15e-05
Medtr6g472100.1	-1.19858	1.07e-05	2.15e-05
Medtr5g024200.6	-5.20979	1.09e-05	2.18e-05
Medtr4g078200.1	-1.13442	1.09e-05	2.19e-05
Medtr4g131940.1	-1.3197	1.1e-05	2.21e-05
Medtr3g105480.1	-5.20487	1.13e-05	2.26e-05
Medtr1g051895.3	-1.07545	1.16e-05	2.32e-05
Medtr4g009100.2	-2.16272	1.18e-05	2.37e-05
Medtr8g106700.3	-5.19745	1.19e-05	2.38e-05
Medtr4g092430.2	-5.19414	1.22e-05	2.43e-05
Medtr5g071670.1	-1.11173	1.23e-05	2.46e-05
Medtr6g034375.2	-3.2874	1.31e-05	2.6e-05
Medtr1g111330.2	-1.1974	1.35e-05	2.67e-05
Medtr7g038690.2	-5.17999	1.35e-05	2.68e-05
Medtr8g005980.1	-1.05697	1.39e-05	2.75e-05
Medtr2g025710.1	-1.71917	1.41e-05	2.79e-05
Medtr2g006330.2	-1.59302	1.5e-05	2.95e-05
Medtr4g063630.1	-1.5309	1.55e-05	3.05e-05
Medtr2g008410.4	-1.25959	1.58e-05	3.12e-05
Medtr8g079380.1	-5.15808	1.58e-05	3.12e-05
Medtr2g092980.5	-1.14586	1.61e-05	3.17e-05
Medtr2g097630.3	-1.32801	1.61e-05	3.18e-05
Medtr8g061260.1	-3.45621	1.65e-05	3.24e-05
Medtr5g071040.1	-1.14018	1.66e-05	3.25e-05
Medtr2g445210.2	-5.147	1.71e-05	3.36e-05
Medtr4g113670.2	-3.12866	1.74e-05	3.4e-05
Medtr7g096720.1	-5.14443	1.75e-05	3.41e-05
Medtr7g021130.1	-1.37103	1.77e-05	3.45e-05
Medtr7g104130.1	-1.43884	1.81e-05	3.53e-05
Medtr6g083830.1	-1.79729	1.84e-05	3.57e-05
Medtr5g013930.2	-1.11561	1.87e-05	3.64e-05
Medtr4g118770.1	-1.65643	1.92e-05	3.72e-05
Medtr7g116870.1	-1.01597	1.95e-05	3.78e-05
Medtr7g113380.2	-1.40648	1.96e-05	3.8e-05
Medtr2g095880.2	-1.08526	1.98e-05	3.84e-05
Medtr5g018500.1	-1.69531	1.99e-05	3.85e-05
Medtr7g086580.1	-5.12545	2e-05	3.86e-05
Medtr1g101810.1	-5.12197	2.05e-05	3.95e-05
Medtr2g017930.1	-1.84406	2.07e-05	3.99e-05
Medtr8g014330.1	-1.84406	2.07e-05	3.99e-05
Medtr1g104540.1	-1.05636	2.09e-05	4.02e-05
Medtr3g090180.2	-1.70812	2.12e-05	4.09e-05
Medtr2g054880.1	-5.11586	2.14e-05	4.11e-05
Medtr3g462150.1	-1.38181	2.14e-05	4.11e-05
Medtr6g033760.1	-1.33895	2.15e-05	4.14e-05
Medtr6g038720.1	-1.68814	2.22e-05	4.27e-05
Medtr4g066590.1	-1.38681	2.29e-05	4.38e-05
Medtr5g096410.3	-5.10533	2.3e-05	4.4e-05
Medtr1g007320.2	-1.27704	2.33e-05	4.47e-05
Medtr4g132160.1	-1.50443	2.36e-05	4.51e-05
Medtr4g106980.2	-1.41783	2.38e-05	4.55e-05
Medtr3g031040.1	-1.01488	2.39e-05	4.57e-05
Medtr4g084650.2	-1.36701	2.48e-05	4.73e-05
Medtr7g089290.3	-2.31269	2.49e-05	4.74e-05
Medtr4g084020.2	-2.26431	2.55e-05	4.84e-05
Medtr4g091090.1	-2.71532	2.56e-05	4.87e-05
Medtr7g081410.1	-2.03535	2.59e-05	4.93e-05
Medtr5g092560.2	-5.08493	2.65e-05	5.02e-05
Medtr1g101910.2	-1.40331	2.67e-05	5.07e-05
Medtr7g072580.1	-2.03717	2.7e-05	5.11e-05
Medtr1g061510.1	-2.03082	2.74e-05	5.18e-05
Medtr6g013050.1	-1.24302	2.78e-05	5.25e-05
Medtr1g034480.1	-2.11586	2.9e-05	5.48e-05
Medtr3g067437.1	-2.34449	2.99e-05	5.62e-05
Medtr2g074870.1	-1.29139	3.06e-05	5.74e-05
Medtr1g104820.3	-5.06061	3.12e-05	5.86e-05
Medtr1g051215.1	-1.94872	3.17e-05	5.93e-05
Medtr5g093920.1	-5.05788	3.18e-05	5.96e-05
Medtr2g461270.1	-1.16833	3.24e-05	6.07e-05
Medtr3g025970.1	-1.16833	3.24e-05	6.07e-05
Medtr2g104770.2	-1.10623	3.26e-05	6.1e-05
Medtr2g030480.1	-3.32661	3.27e-05	6.11e-05
Medtr7g020950.2	-1.32577	3.35e-05	6.25e-05
Medtr3g090640.5	-5.04875	3.38e-05	6.3e-05
Medtr1g103580.1	-1.07147	3.42e-05	6.37e-05
Medtr1g031535.1	-1.2441	3.45e-05	6.41e-05
Medtr5g005600.1	-4.15893	3.48e-05	6.46e-05
Medtr2g102520.1	-1.22198	3.52e-05	6.54e-05
Medtr7g093130.2	-1.19128	3.55e-05	6.59e-05
Medtr3g115150.1	-1.85996	3.75e-05	6.93e-05
Medtr7g016700.1	-4.14443	3.87e-05	7.15e-05
Medtr1g048630.1	-1.56897	3.95e-05	7.27e-05
Medtr4g053240.2	-5.02566	3.95e-05	7.28e-05
Medtr7g091380.2	-1.91526	3.97e-05	7.32e-05
Medtr8g013830.2	-2.77908	4.07e-05	7.48e-05
Medtr7g079180.2	-3.42166	4.15e-05	7.63e-05
Medtr8g070540.2	-2.29588	4.25e-05	7.79e-05
Medtr2g104600.2	-5.01069	4.36e-05	7.98e-05
Medtr1g106215.1	-1.989	4.54e-05	8.3e-05
Medtr7g103610.2	-5.0041	4.55e-05	8.3e-05
Medtr8g006765.1	-1.08895	4.56e-05	8.32e-05
Medtr3g462710.2	-5.0022	4.61e-05	8.39e-05
Medtr1g025950.1	-1.3345	4.68e-05	8.51e-05
Medtr1g008230.2	-2.04983	4.88e-05	8.85e-05
Medtr7g081735.2	-1.03204	4.89e-05	8.88e-05
Medtr7g111530.3	-4.99176	4.93e-05	8.94e-05
Medtr2g083920.2	-4.11061	4.96e-05	8.98e-05
Medtr2g043900.2	-1.28192	5e-05	9.05e-05
Medtr7g105810.1	-1.83584	5.07e-05	9.17e-05
Medtr6g477750.1	-2.171	5.09e-05	9.2e-05
Medtr3g026660.2	-4.98028	5.31e-05	9.57e-05
Medtr6g061710.1	-1.23067	5.36e-05	9.65e-05
Medtr2g089925.1	-4.97836	5.38e-05	9.68e-05
Medtr5g083480.1	-4.97836	5.38e-05	9.68e-05
Medtr5g006070.2	-2.31157	5.41e-05	9.74e-05
Medtr5g082130.1	-1.44998	5.43e-05	9.76e-05
Medtr7g117415.1	-1.44998	5.43e-05	9.76e-05
Medtr3g100280.2	-4.97547	5.48e-05	9.85e-05
Medtr3g090640.3	-2.40833	5.53e-05	9.93e-05
Medtr3g081560.3	-1.05526	5.79e-05	0.000103699
Medtr5g026400.5	-2.4256	5.87e-05	0.000105022
Medtr5g079870.3	-1.06338	5.96e-05	0.000106638
Medtr4g088775.1	-4.95802	6.13e-05	0.000109295
Medtr7g063670.1	-1.96797	6.27e-05	0.000111786
Medtr1g103240.5	-4.95411	6.28e-05	0.00011185
Medtr4g115320.2	-1.36601	6.39e-05	0.000113679
Medtr8g054400.2	-3.33466	6.4e-05	0.000113903
Medtr1g040560.2	-4.94921	6.48e-05	0.000115153
Medtr6g053290.2	-4.94725	6.56e-05	0.000116486
Medtr2g016710.2	-1.06292	6.78e-05	0.000120249
Medtr7g085860.1	-1.87882	6.79e-05	0.000120352
Medtr8g015970.4	-1.64888	6.83e-05	0.000121058
Medtr3g085190.2	-1.05328	6.85e-05	0.000121385
Medtr2g087080.1	-2.87882	7.01e-05	0.000124006
Medtr5g012910.1	-2.87882	7.01e-05	0.000124006
Medtr4g070245.1	-1.30297	7.1e-05	0.00012535
Medtr3g118200.2	-1.23785	7.32e-05	0.000129091
Medtr2g461290.1	-4.92546	7.52e-05	0.000132369
Medtr8g085790.1	-1.11762	7.59e-05	0.000133552
Medtr2g006070.2	-1.87486	7.67e-05	0.000134732
Medtr4g130300.2	-4.91946	7.81e-05	0.000137035
Medtr6g090585.1	-4.91746	7.9e-05	0.000138627
Medtr4g124360.2	-1.30161	8.08e-05	0.000141568
Medtr8g028480.1	-2.02566	8.13e-05	0.000142263
Medtr1g105290.1	-4.91042	8.26e-05	0.000144351
Medtr1g062780.1	-1.31939	8.37e-05	0.000146275
Medtr6g059930.2	-1.1244	8.44e-05	0.000147412
Medtr3g106560.3	-4.90638	8.46e-05	0.000147713
Medtr3g063010.1	-1.02646	8.53e-05	0.000148767
Medtr5g059280.3	-1.46238	8.57e-05	0.000149216
Medtr8g052190.1	-1.17382	8.66e-05	0.000150782
Medtr5g034210.1	-1.3201	8.81e-05	0.000153192
Medtr8g027710.1	-4.39534	8.82e-05	0.000153342
Medtr7g076655.1	-1.3753	8.91e-05	0.000154868
Medtr1g105290.3	-4.88909	9.41e-05	0.000163089
Medtr1g029130.1	-1.94235	9.47e-05	0.00016396
Medtr1g079430.2	-1.62817	9.62e-05	0.000166517
Medtr6g472250.1	-1.4358	9.72e-05	0.000168065
Medtr3g029990.1	-2.86606	9.76e-05	0.000168655
Medtr2g063857.2	-4.88088	9.89e-05	0.000170723
Medtr2g011630.1	-1.07277	9.93e-05	0.000171302
Medtr8g023780.2	-4.87985	9.96e-05	0.000171698
Medtr8g018570.1	-4.87882	0.000100182	0.000172697
Medtr2g013070.1	-1.37959	0.000101237	0.000174265
Medtr4g119195.2	-1.76307	0.000104752	0.000179863
Medtr5g022670.1	-2.10948	0.000106539	0.000182747
Medtr8g091830.2	-4.86848	0.000106644	0.000182887
Medtr1g085570.1	-4.86744	0.000107314	0.000183792
Medtr4g106540.2	-4.86536	0.000108665	0.000186003
Medtr3g087325.1	-1.83845	0.000109322	0.000187047
Medtr1g101990.3	-4.86432	0.000109347	0.000187068
Medtr5g037930.1	-1.5309	0.000110817	0.000189438
Medtr7g093820.1	-3.4036	0.000111584	0.000190666
Medtr7g112350.1	-4.85911	0.000112822	0.000192591
Medtr2g054780.2	-4.85178	0.000117877	0.000200516
Medtr7g083130.3	-4.85073	0.000118618	0.000201688
Medtr5g097260.2	-4.84968	0.000119363	0.000202845
Medtr3g098390.1	-1.29386	0.000122889	0.000208476
Medtr3g022870.2	-1.90154	0.000123035	0.000208675
Medtr1g080800.1	-3.97836	0.000124046	0.000210138
Medtr3g099490.1	-3.97836	0.000124046	0.000210138
Medtr7g106760.1	-1.35012	0.000124045	0.000210138
Medtr7g104180.1	-1.0732	0.000125902	0.00021312
Medtr4g117600.1	-1.27617	0.000126497	0.000214011
Medtr3g022210.1	-2.80843	0.000127319	0.000215307
Medtr1g104890.1	-4.83594	0.000129497	0.000218848
Medtr6g022540.1	-2.73608	0.000130739	0.000220876
Medtr5g093770.1	-4.83382	0.000131132	0.000221488
Medtr4g120050.2	-4.83062	0.000133623	0.000225479
Medtr8g102400.1	-1.19077	0.000135489	0.000228405
Medtr2g085340.2	-1.20238	0.000135795	0.000228846
Medtr5g092190.1	-1.11329	0.000137966	0.000232154
Medtr6g004430.1	-1.11329	0.000137966	0.000232154
Medtr1g087730.1	-1.47586	0.000141894	0.000238094
Medtr6g037010.1	-4.81885	0.000143177	0.000240065
Medtr2g095210.1	-3.85595	0.000143428	0.000240409
Medtr2g044810.2	-3.56491	0.000143883	0.000241094
Medtr2g090950.1	-2.5309	0.000144753	0.000242499
Medtr2g011490.2	-1.3818	0.000144967	0.000242832
Medtr5g018720.1	-2.07147	0.000145026	0.000242905
Medtr3g096910.2	-1.57261	0.000147169	0.000246256
Medtr3g104700.2	-4.81239	0.000148677	0.000248405
Medtr5g065960.1	-1.10698	0.000149343	0.000249384
Medtr8g468810.3	-4.81023	0.000150558	0.000251224
Medtr4g094760.2	-4.80699	0.000153424	0.000255651
Medtr8g075260.1	-1.58604	0.000155482	0.000258776
Medtr3g076610.1	-1.74132	0.000156125	0.000259762
Medtr5g008710.10	-1.97885	0.000156826	0.000260805
Medtr7g090190.1	-2.08093	0.000157393	0.000261593
Medtr1g115980.3	-4.80156	0.000158325	0.000262844
Medtr4g087300.3	-2.31789	0.00016175	0.000267988
Medtr5g091680.1	-4.79721	0.00016236	0.000268929
Medtr2g022820.1	-1.0177	0.000167518	0.000276943
Medtr1g063960.1	-1.32997	0.000168359	0.000278186
Medtr7g007440.1	-1.11454	0.000169685	0.000280287
Medtr2g027600.1	-4.78846	0.000170745	0.00028189
Medtr5g013280.2	-4.78296	0.000176208	0.000290354
Medtr4g063130.2	-1.96097	0.000177884	0.000292837
Medtr2g067620.1	-1.55375	0.000180734	0.000297089
Medtr2g084390.1	-3.15893	0.000184556	0.00030286
Medtr7g105170.1	-3.15893	0.000184556	0.00030286
Medtr2g019190.1	-4.77191	0.000187672	0.000307552
Medtr4g108240.2	-1.0951	0.000189396	0.000310051
Medtr4g134680.2	-1.45318	0.000192706	0.000314974
Medtr2g012560.2	-4.763	0.000197386	0.000321947
Medtr5g014040.1	-4.76077	0.000199893	0.000325764
Medtr3g067795.3	-1.54941	0.000200548	0.000326728
Medtr5g021060.2	-1.85574	0.000200905	0.000327242
Medtr3g009890.1	-2.75952	0.000203707	0.00033132
Medtr7g021880.1	-1.19922	0.000204085	0.000331832
Medtr6g472270.1	-1.02241	0.000204613	0.00033262
Medtr4g011370.3	-1.27106	0.000205568	0.000333999
Medtr7g081020.2	-1.77125	0.000205702	0.000334147
Medtr6g047640.1	-1.11586	0.000208755	0.000338788
Medtr4g101730.2	-1.0177	0.000210004	0.000340673
Medtr3g083470.1	-1.35681	0.000210267	0.000341028
Medtr5g092350.1	-3.14014	0.00021144	0.000342824
Medtr8g097190.2	-1.15846	0.00021162	0.000343043
Medtr3g102390.1	-1.65643	0.000214018	0.000346678
Medtr4g130270.1	-1.44344	0.000215251	0.000348458
Medtr7g102750.2	-2.49952	0.000215902	0.000349403
Medtr5g024970.7	-4.74502	0.000218374	0.00035306
Medtr4g074600.2	-2.21492	0.000222753	0.000359706
Medtr8g017100.1	-1.92945	0.00022309	0.000360213
Medtr5g085480.1	-1.2429	0.000223618	0.000360952
Medtr8g010570.2	-4.73822	0.000226816	0.000365584
Medtr2g042440.2	-1.57422	0.000229412	0.000369462
Medtr5g066730.1	-1.5233	0.000230287	0.000370642
Medtr4g083500.1	-2.73443	0.000230419	0.000370817
Medtr8g079465.2	-4.73253	0.000234104	0.000376202
Medtr2g012410.1	-3.87882	0.000235092	0.000377634
Medtr4g102650.1	-3.87882	0.000235092	0.000377634
Medtr3g103190.1	-1.171	0.00023781	0.000381673
Medtr1g090150.1	-2.019	0.00024285	0.000389013
Medtr5g013320.1	-2.019	0.00024285	0.000389013
Medtr7g056587.2	-1.16566	0.000247016	0.000395238
Medtr3g437820.1	-1.05129	0.000248029	0.000396737
Medtr1g028440.1	-1.26725	0.00024872	0.000397679
Medtr3g085620.1	-4.04608	0.000249742	0.000399027
Medtr8g078900.4	-1.01561	0.000251872	0.000402264
Medtr2g091135.2	-4.71878	0.00025258	0.000403312
Medtr7g112615.3	-1.29235	0.000253194	0.000404252
Medtr3g115650.2	-2.69722	0.000254747	0.000406565
Medtr5g023060.3	-2.86674	0.000255413	0.000407544
Medtr4g094238.1	-2.46378	0.000255817	0.000408105
Medtr7g053200.1	-2.46378	0.000255817	0.000408105
Medtr5g004800.1	-2.2731	0.000263294	0.000419133
Medtr3g058740.4	-2.37694	0.000263728	0.000419651
Medtr7g079030.3	-3.73751	0.000268966	0.000427584
Medtr5g069680.1	-1.07147	0.000270414	0.000429656
Medtr4g073140.2	-4.70606	0.000270815	0.000430092
Medtr8g058590.1	-1.40667	0.000274048	0.000434829
Medtr4g015060.1	-1.28145	0.000277585	0.000439947
Medtr3g096710.5	-1.54951	0.000278166	0.000440735
Medtr4g125970.2	-1.23201	0.000282847	0.000447513
Medtr6g011290.2	-4.69674	0.000284911	0.000450459
Medtr4g021490.1	-1.31525	0.000287157	0.000453734
Medtr6g075640.1	-1.75564	0.000292434	0.000461348
Medtr3g451650.1	-1.36983	0.000295851	0.000466193
Medtr7g109145.1	-2.51801	0.000296785	0.000467571
Medtr7g096100.2	-4.68853	0.000297856	0.000469021
Medtr8g028140.2	-3.08939	0.000302501	0.000475805
Medtr4g079720.2	-4.68382	0.000305519	0.000480311
Medtr6g088425.1	-1.20897	0.000307561	0.000483082
Medtr4g080777.1	-1.48506	0.000315709	0.000495381
Medtr7g080550.1	-1.11877	0.000316248	0.000496125
Medtr3g086520.3	-4.67672	0.000317392	0.00049782
Medtr7g446340.1	-4.67554	0.000319415	0.000500667
Medtr4g133490.1	-1.00416	0.000324168	0.000507835
Medtr2g049670.1	-1.07147	0.000333035	0.000520626
Medtr5g068210.1	-1.61579	0.000336179	0.000525013
Medtr7g069120.1	-1.3528	0.000337771	0.000527289
Medtr4g022850.2	-1.80458	0.000339054	0.000528921
Medtr7g111600.2	-1.10628	0.000339412	0.000529372
Medtr3g462110.1	-3.07147	0.000342216	0.000533372
Medtr1g067180.3	-4.66243	0.000342561	0.00053375
Medtr4g124470.3	-4.66243	0.000342561	0.00053375
Medtr4g062540.6	-3.29836	0.000346858	0.000539851
Medtr8g058603.1	-1.63673	0.000348407	0.000541882
Medtr7g063030.2	-4.65763	0.000351394	0.000546037
Medtr2g030400.4	-4.65643	0.000353638	0.000549305
Medtr5g065160.3	-4.65643	0.000353638	0.000549305
Medtr5g061690.1	-1.88242	0.000354085	0.000549891
Medtr8g024520.2	-4.65041	0.000365078	0.000565778
Medtr2g020750.3	-4.6492	0.000367411	0.000569167
Medtr6g072460.2	-1.04056	0.000380614	0.000588508
Medtr7g102700.2	-1.44126	0.000384422	0.000593866
Medtr1g098580.2	-4.63828	0.0003891	0.000600377
Medtr5g037710.1	-1.12038	0.000389437	0.000600718
Medtr5g071540.1	-1.12038	0.000389437	0.000600718
Medtr5g005370.3	-1.66436	0.000390177	0.000601621
Medtr2g039890.2	-1.67428	0.000391313	0.000603253
Medtr3g012250.1	-1.25589	0.00039187	0.000604053
Medtr3g037230.2	-4.63463	0.000396615	0.000610823
Medtr4g079580.1	-1.36097	0.000401305	0.000617496
Medtr5g037700.1	-1.36097	0.000401305	0.000617496
Medtr3g053650.1	-4.63096	0.000404277	0.000621474
Medtr3g097090.4	-4.62973	0.000406865	0.000625186
Medtr4g075520.1	-1.86717	0.000413027	0.000633905
Medtr4g120160.1	-2.65643	0.000415571	0.000637307
Medtr5g055170.1	-1.24528	0.000415965	0.00063766
Medtr5g018050.2	-1.94137	0.000418134	0.000640795
Medtr3g093960.1	-4.62114	0.000425453	0.000650988
Medtr4g119390.2	-1.67267	0.000426297	0.000652215
Medtr4g086855.2	-2.09353	0.000430287	0.000657738
Medtr1g112910.1	-4.61867	0.000430921	0.000658384
Medtr6g080710.1	-1.53348	0.000438198	0.000668649
Medtr5g013150.1	-1.33696	0.000438452	0.000668971
Medtr8g079250.3	-4.61496	0.000439257	0.000669906
Medtr5g012600.1	-3.77191	0.000446519	0.000679948
Medtr8g468380.1	-1.19569	0.000446798	0.000680305
Medtr3g115910.4	-2.61552	0.000451272	0.000686716
Medtr8g098425.1	-1.94003	0.000451638	0.000687138
Medtr2g435800.1	-1.06942	0.000452037	0.000687611
Medtr5g078200.1	-2.20897	0.000453473	0.000689726
Medtr7g087410.2	-4.60876	0.000453516	0.000689726
Medtr3g117680.4	-4.60752	0.000456424	0.000693831
Medtr4g112035.1	-1.70374	0.000457555	0.000695309
Medtr3g085890.2	-1.43888	0.000459133	0.000697519
Medtr4g094588.1	-1.22033	0.0004637	0.000703976
Medtr2g020520.3	-2.34531	0.000468437	0.000710683
Medtr4g033325.1	-2.9333	0.000475725	0.000720757
Medtr5g010300.1	-4.59503	0.000486563	0.000735747
Medtr8g107380.2	-4.59503	0.000486563	0.000735747
Medtr4g101620.3	-2.43574	0.000487305	0.000736654
Medtr1g087540.1	-1.31539	0.000488882	0.000738822
Medtr7g074680.3	-4.58369	0.000515415	0.00077516
Medtr6g093060.1	-1.31717	0.000517845	0.000778513
Medtr2g064495.1	-2.40231	0.000521285	0.000783307
Medtr1g085570.4	-4.58116	0.000522059	0.000784319
Medtr5g012010.1	-1.57397	0.000524991	0.000788267
Medtr1g097430.2	-1.08274	0.000536963	0.000804692
Medtr6g011670.1	-1.18694	0.000543622	0.000813689
Medtr3g080120.2	-4.56972	0.000553051	0.000827288
Medtr1g054070.2	-4.56844	0.000556608	0.000831818
Medtr8g090205.7	-4.56844	0.000556608	0.000831818
Medtr2g041430.1	-1.64685	0.000560338	0.000836742
Medtr1g076850.1	-4.56588	0.000563792	0.000841416
Medtr3g045460.1	-1.64457	0.000569764	0.000849677
Medtr1g067650.1	-3.72567	0.000581207	0.000865003
Medtr1g083290.1	-1.00827	0.000582863	0.000867137
Medtr3g010800.1	-1.12393	0.000591185	0.000878677
Medtr6g021950.1	-1.32781	0.000596535	0.000886207
Medtr6g092570.1	-1.82635	0.000598654	0.000888767
Medtr1g062930.1	-1.61204	0.000619693	0.00091746
Medtr3g096940.1	-1.61204	0.000619693	0.00091746
Medtr3g028060.1	-2.98028	0.000625614	0.000925606
Medtr7g105800.2	-4.54395	0.000628786	0.000929773
Medtr3g096410.1	-2.97836	0.00063335	0.000935633
Medtr6g465460.1	-2.97836	0.00063335	0.000935633
Medtr8g447000.2	-1.11003	0.000635109	0.000938054
Medtr8g080290.2	-4.53875	0.000645155	0.000951833
Medtr2g450530.2	-1.33636	0.00064716	0.000954151
Medtr1g036390.1	-4.53614	0.000653502	0.000962118
Medtr6g045467.3	-1.19276	0.000655075	0.000964069
Medtr3g093420.6	-4.5309	0.000670525	0.000984296
Medtr8g432420.1	-4.5309	0.000670525	0.000984296
Medtr3g449880.2	-1.32728	0.000671753	0.000985778
Medtr5g010520.2	-1.32985	0.000673184	0.000987548
Medtr1g029410.2	-4.52827	0.000679205	0.000995817
Medtr8g446850.1	-1.29113	0.000680504	0.000997441
Medtr1g070515.1	-1.50031	0.000681963	0.000999202
Medtr3g106660.1	-1.50031	0.000681963	0.000999202

## Sheet: 12d up-DEG
GeneID	log2Ratio_LC12-VS-LS12	Pvalue_LC12-VS-LS12	FDR_LC12-VS-LS12
Medtr8g104510.1	3.23231	0	0
Medtr8g104490.2	2.38346	0	0
Medtr8g104490.1	3.06259	0	0
Medtr8g099350.1	3.16456	0	0
Medtr8g079280.1	1.13752	0	0
Medtr8g059170.1	3.68979	0	0
Medtr8g027860.1	2.16298	0	0
Medtr7g095710.1	1.41665	0	0
Medtr7g088620.1	2.18442	0	0
Medtr7g073380.1	1.35824	0	0
Medtr7g071120.1	2.23832	0	0
Medtr6g472110.1	2.78607	0	0
Medtr6g087850.1	1.46309	0	0
Medtr6g071430.1	1.11288	0	0
Medtr6g069560.1	1.61949	0	0
Medtr6g049320.1	1.87536	0	0
Medtr6g049280.1	1.96526	0	0
Medtr6g006990.2	1.18481	0	0
Medtr5g082830.1	1.47792	0	0
Medtr5g077510.1	2.74997	0	0
Medtr5g071550.1	2.5051	0	0
Medtr5g062700.1	1.69562	0	0
Medtr5g015590.1	1.24272	0	0
Medtr4g133660.1	2.37251	0	0
Medtr4g100450.1	1.61527	0	0
Medtr4g094775.1	3.64113	0	0
Medtr4g088500.1	1.81282	0	0
Medtr4g078710.1	3.31053	0	0
Medtr4g064150.1	1.43541	0	0
Medtr4g061130.1	1.23919	0	0
Medtr4g051280.1	4.05748	0	0
Medtr3g102980.1	1.82935	0	0
Medtr3g092630.1	2.54898	0	0
Medtr3g082700.1	2.85449	0	0
Medtr3g081090.1	1.98234	0	0
Medtr3g074860.1	2.94268	0	0
Medtr3g070880.1	2.80661	0	0
Medtr3g070230.1	1.60924	0	0
Medtr3g051770.1	2.39187	0	0
Medtr3g035620.1	2.70718	0	0
Medtr3g012440.1	1.20183	0	0
Medtr2g436900.1	1.97383	0	0
Medtr2g436100.1	2.14825	0	0
Medtr2g102660.1	3.49366	0	0
Medtr2g097620.1	1.7318	0	0
Medtr2g078680.1	2.23558	0	0
Medtr2g039910.1	1.4665	0	0
Medtr2g037690.1	2.78043	0	0
Medtr2g023930.1	2.18654	0	0
Medtr2g021190.1	2.5024	0	0
Medtr1g099810.1	2.28318	0	0
Medtr1g096270.1	2.28629	0	0
Medtr1g096260.1	2.65398	0	0
Medtr1g056550.1	1.73831	0	0
Medtr1g048610.1	2.38915	0	0
Medtr1g018420.1	2.39248	0	0
Medtr4g090970.1	2.09087	1.52e-302	4.24e-301
Medtr6g082280.1	1.99109	5.6e-290	1.5e-288
Medtr0052s0110.1	4.39642	2.98e-275	7.72e-274
Medtr1g090920.1	1.17681	4.24e-265	1.07e-263
Medtr7g101395.1	1.11712	3.55e-260	8.75e-259
Medtr2g036460.1	2.43816	1.1e-257	2.69e-256
Medtr5g034230.1	1.64834	6.97e-247	1.66e-245
Medtr4g064570.1	1.11409	1.25e-244	2.94e-243
Medtr5g085790.1	2.13749	8.43e-239	1.94e-237
Medtr3g072530.1	1.57987	1.45e-233	3.28e-232
Medtr3g074890.1	2.64312	1.99e-225	4.32e-224
Medtr5g097910.1	2.56808	1.31e-224	2.82e-223
Medtr2g096230.1	2.57617	5.25e-221	1.13e-219
Medtr7g117540.1	3.71986	7.37e-221	1.58e-219
Medtr4g093580.3	3.12941	7.26e-217	1.54e-215
Medtr5g017470.1	2.31294	9.11e-216	1.93e-214
Medtr2g081580.1	1.14177	3.25e-209	6.75e-208
Medtr4g123870.1	1.65656	1.77e-208	3.66e-207
Medtr7g084560.1	2.19006	1.08e-206	2.22e-205
Medtr2g084875.1	1.11271	2.9e-204	5.89e-203
Medtr1g106730.1	1.92231	1.24e-197	2.43e-196
Medtr3g072030.1	1.14861	2.32e-197	4.55e-196
Medtr5g009410.1	1.67281	1.4e-196	2.74e-195
Medtr1g108640.1	2.49431	5.46e-191	1.04e-189
Medtr8g020940.1	1.57044	1.65e-186	3.09e-185
Medtr3g467100.1	2.09249	1.5e-184	2.79e-183
Medtr3g093830.1	1.57536	8.75e-183	1.62e-181
Medtr3g035635.1	6.38785	1.32e-174	2.38e-173
Medtr7g090500.1	1.94545	7.43e-174	1.33e-172
Medtr8g005225.1	1.91993	7.18e-173	1.28e-171
Medtr2g067980.1	2.91389	3.75e-169	6.59e-168
Medtr7g108650.1	2.79246	1.97e-168	3.45e-167
Medtr7g104725.1	1.43568	3.04e-168	5.3e-167
Medtr4g094532.1	1.75474	1.23e-158	2.04e-157
Medtr7g078180.1	1.94416	9.69e-156	1.58e-154
Medtr6g083860.2	1.35071	5.54e-154	8.96e-153
Medtr7g065890.1	1.8258	5.88e-153	9.43e-152
Medtr1g026110.1	1.91529	5.53e-149	8.66e-148
Medtr7g106000.1	2.7948	2.03e-148	3.15e-147
Medtr1g098700.1	1.02499	3.61e-148	5.59e-147
Medtr3g448370.1	2.73857	4.26e-144	6.43e-143
Medtr5g082150.1	2.33978	5.19e-144	7.81e-143
Medtr4g124590.1	10.8615	2.36e-142	3.54e-141
Medtr6g471160.1	1.23137	9.13e-135	1.31e-133
Medtr4g129270.2	2.87719	1.21e-134	1.74e-133
Medtr3g093780.1	5.5112	6.72e-132	9.4e-131
Medtr6g071790.1	1.24658	2.18e-131	3.04e-130
Medtr3g074720.1	1.06462	2.5e-131	3.48e-130
Medtr5g069480.1	1.77069	3.07e-130	4.24e-129
Medtr3g023720.2	1.99171	6.2e-127	8.4e-126
Medtr8g098495.1	1.17522	1.43e-126	1.93e-125
Medtr2g438150.2	1.95792	6.01e-126	8.06e-125
Medtr1g029810.2	1.31808	1.69e-125	2.27e-124
Medtr4g129270.1	1.28322	2.05e-124	2.71e-123
Medtr8g079550.1	1.61955	1.72e-123	2.26e-122
Medtr3g099670.1	2.16419	1.96e-123	2.57e-122
Medtr3g096920.2	1.57051	2.42e-123	3.17e-122
Medtr8g067280.1	1.80754	2.4e-119	3.05e-118
Medtr7g091280.1	2.23417	4.63e-119	5.84e-118
Medtr4g064987.1	2.27404	5.72e-115	7.04e-114
Medtr1g046850.1	3.05744	1.38e-113	1.68e-112
Medtr2g061780.1	2.49517	4.36e-112	5.25e-111
Medtr3g107090.1	1.72194	1.28e-111	1.54e-110
Medtr1g057400.1	2.80314	8.76e-111	1.04e-109
Medtr2g099470.1	1.63542	1.93e-110	2.28e-109
Medtr6g088465.1	1.42993	3.44e-107	3.98e-106
Medtr8g098485.1	1.54695	1.06e-106	1.22e-105
Medtr7g101425.1	1.46568	3.42e-106	3.91e-105
Medtr0363s0030.1	1.13301	4.88e-105	5.55e-104
Medtr1g106855.2	2.37322	1.21e-103	1.35e-102
Medtr7g085220.1	1.4656	1.33e-103	1.49e-102
Medtr3g078420.1	2.93162	7.9e-103	8.79e-102
Medtr7g100100.1	2.44523	7.94e-103	8.82e-102
Medtr3g098620.3	2.20192	1.08e-102	1.19e-101
Medtr6g471260.1	1.78513	1.77e-100	1.93e-99
Medtr5g048550.1	6.31345	4.9e-100	5.32e-99
Medtr3g065080.1	1.02066	2.98e-98	3.18e-97
Medtr5g091130.1	1.68157	7.39e-96	7.8e-95
Medtr2g082090.1	1.74372	1.53e-95	1.6e-94
Medtr4g051662.1	1.74522	4.67e-94	4.85e-93
Medtr1g034300.2	1.7342	1.41e-93	1.45e-92
Medtr4g051682.1	1.63748	3.06e-93	3.14e-92
Medtr1g060090.1	6.13242	3.3e-93	3.38e-92
Medtr3g030950.1	5.1319	3.55e-93	3.64e-92
Medtr5g004660.2	5.20108	1.71e-92	1.74e-91
Medtr1g105020.1	1.77676	2.8e-91	2.8e-90
Medtr2g042900.1	1.54085	5.11e-91	5.1e-90
Medtr3g045130.1	3.41036	1.69e-90	1.68e-89
Medtr5g022240.1	2.09067	4.59e-90	4.54e-89
Medtr6g037720.1	2.17305	2.19e-89	2.14e-88
Medtr5g031310.1	1.96671	6.95e-89	6.78e-88
Medtr1g029940.1	1.80281	1.13e-85	1.08e-84
Medtr8g094190.1	2.29668	1.15e-84	1.09e-83
Medtr5g079340.1	2.1374	6.49e-84	6.08e-83
Medtr2g099690.3	1.74083	4.45e-82	4.11e-81
Medtr7g451210.1	2.51363	4.21e-81	3.85e-80
Medtr6g472300.1	1.95701	1.63e-80	1.48e-79
Medtr3g086150.2	1.06457	8.13e-80	7.33e-79
Medtr5g006450.1	2.01265	7.85e-78	6.9e-77
Medtr5g010830.1	2.6575	2.54e-77	2.22e-76
Medtr4g013770.1	3.81464	3.01e-77	2.62e-76
Medtr3g081090.3	1.19628	5.65e-76	4.83e-75
Medtr7g105970.1	3.46841	7.94e-75	6.7e-74
Medtr1g103290.1	1.94747	6.89e-74	5.77e-73
Medtr8g016480.1	2.37414	1.8e-73	1.5e-72
Medtr7g090630.1	1.19852	2.33e-73	1.94e-72
Medtr8g014560.3	3.33403	3.89e-73	3.23e-72
Medtr3g010010.2	9.58664	2.96e-72	2.45e-71
Medtr8g107110.1	1.15442	4.72e-72	3.89e-71
Medtr2g019020.3	3.06423	7.09e-72	5.81e-71
Medtr3g007240.1	2.72491	8.23e-72	6.74e-71
Medtr7g112560.1	1.40159	2.31e-71	1.88e-70
Medtr4g124040.1	4.72299	5.92e-71	4.78e-70
Medtr3g093050.1	1.16457	2.18e-70	1.75e-69
Medtr7g075910.1	1.64256	2.54e-70	2.03e-69
Medtr3g090860.1	3.65483	5.91e-70	4.71e-69
Medtr3g006280.1	1.12773	8.99e-69	7.06e-68
Medtr5g015590.4	1.81699	1.02e-68	8e-68
Medtr5g076960.1	2.56956	2.03e-66	1.55e-65
Medtr1g034300.1	2.05681	2.5e-66	1.91e-65
Medtr5g037540.2	3.14641	3.41e-66	2.59e-65
Medtr3g093970.1	1.13796	7.43e-66	5.62e-65
Medtr6g084710.2	2.53787	3.55e-65	2.66e-64
Medtr7g078630.1	1.74597	1.22e-63	8.94e-63
Medtr1g087330.1	1.42522	2.79e-63	2.04e-62
Medtr1g072420.1	3.76804	1.17e-62	8.49e-62
Medtr1g052135.1	1.0217	4.68e-62	3.38e-61
Medtr5g071550.2	1.17137	5.18e-62	3.73e-61
Medtr3g091080.1	1.49774	9.44e-62	6.79e-61
Medtr8g012240.1	1.95039	1.59e-60	1.12e-59
Medtr6g471270.2	1.29137	9.01e-60	6.27e-59
Medtr1g104610.2	1.34239	1.97e-59	1.37e-58
Medtr4g123030.2	7.01588	4.35e-59	3e-58
Medtr6g471220.1	1.64163	2.1e-57	1.41e-56
Medtr5g071550.3	1.35699	2.2e-57	1.47e-56
Medtr2g105060.1	3.06381	5.38e-57	3.57e-56
Medtr6g022790.1	5.20502	2.14e-56	1.4e-55
Medtr7g068780.2	2.62167	7.2e-56	4.7e-55
Medtr8g021380.1	1.28034	7.3e-56	4.76e-55
Medtr3g099777.1	9.10778	1.12e-55	7.31e-55
Medtr3g088110.1	1.573	1.3e-55	8.42e-55
Medtr5g015590.3	3.18374	1.39e-55	9.01e-55
Medtr3g070800.1	1.3656	1.94e-55	1.26e-54
Medtr8g105780.1	1.09157	2.78e-55	1.79e-54
Medtr4g012000.2	2.00874	1.56e-54	1e-53
Medtr6g074620.1	1.75401	1.59e-54	1.01e-53
Medtr3g086540.1	4.94543	1.98e-54	1.27e-53
Medtr1g028300.1	2.34101	1.2e-53	7.59e-53
Medtr6g027300.4	1.37619	1.4e-52	8.68e-52
Medtr8g005420.4	1.21366	1.84e-52	1.14e-51
Medtr7g066870.2	8.98631	4.37e-52	2.7e-51
Medtr5g090090.2	2.33654	1.08e-51	6.63e-51
Medtr4g127560.1	4.0954	1.18e-51	7.25e-51
Medtr6g007980.3	2.06066	1.76e-51	1.08e-50
Medtr7g078300.1	1.66827	2.43e-51	1.48e-50
Medtr3g086830.1	2.84747	4.04e-51	2.46e-50
Medtr2g007250.1	1.0217	4.38e-51	2.66e-50
Medtr1g108330.1	3.17437	2.35e-50	1.41e-49
Medtr6g008900.1	8.85573	1.79e-48	1.05e-47
Medtr4g114250.1	2.56545	2.97e-48	1.73e-47
Medtr4g120760.1	3.72528	4.79e-48	2.78e-47
Medtr2g016800.1	3.44951	1.79e-47	1.03e-46
Medtr4g097180.2	1.1048	2.53e-47	1.44e-46
Medtr4g053440.1	1.00747	6.35e-47	3.61e-46
Medtr8g077205.1	1.46001	1.12e-46	6.33e-46
Medtr7g093850.1	1.4157	1.21e-46	6.85e-46
Medtr8g016310.1	8.76639	3.86e-46	2.17e-45
Medtr4g060795.1	2.36015	1.26e-45	7.03e-45
Medtr4g084020.1	2.09293	3.39e-45	1.87e-44
Medtr1g017830.1	5.44738	3.71e-45	2.04e-44
Medtr7g065980.1	1.65997	3.87e-45	2.13e-44
Medtr2g011180.2	2.80958	4.16e-45	2.29e-44
Medtr4g082360.1	5.118	1.77e-44	9.6e-44
Medtr3g090350.1	2.02599	2.13e-44	1.15e-43
Medtr4g038440.3	4.15375	2.4e-44	1.3e-43
Medtr6g088835.2	2.06845	2.74e-44	1.47e-43
Medtr4g103550.2	1.03277	1.55e-43	8.2e-43
Medtr6g471160.2	1.112	4.26e-43	2.24e-42
Medtr5g088860.1	8.64273	4.36e-43	2.29e-42
Medtr1g016800.1	8.63844	5.52e-43	2.9e-42
Medtr6g034005.1	5.76235	2.22e-42	1.15e-41
Medtr7g074240.1	1.72001	3.52e-42	1.82e-41
Medtr6g471210.1	1.64493	4.55e-42	2.34e-41
Medtr1g090320.1	8.58245	1.14e-41	5.82e-41
Medtr2g064390.1	1.43695	2.33e-41	1.18e-40
Medtr4g082340.6	1.80358	2.5e-41	1.27e-40
Medtr6g083860.1	1.3156	6.38e-41	3.2e-40
Medtr4g485640.1	1.93383	9.49e-41	4.75e-40
Medtr5g071360.2	1.29756	1.41e-40	7.05e-40
Medtr2g075410.1	5.83271	1.03e-39	5.07e-39
Medtr8g072510.1	2.19539	1.94e-39	9.49e-39
Medtr7g073430.1	1.26132	3e-39	1.46e-38
Medtr5g064345.1	1.24605	9.71e-39	4.67e-38
Medtr6g033130.2	4.99704	3.75e-38	1.79e-37
Medtr8g432390.1	2.86832	5.23e-38	2.48e-37
Medtr7g068780.1	1.41023	6.05e-38	2.86e-37
Medtr6g075970.2	1.36756	7.43e-38	3.51e-37
Medtr4g084080.1	8.37604	3.81e-37	1.77e-36
Medtr3g100060.1	8.37581	3.85e-37	1.79e-36
Medtr2g086560.3	1.04673	8.83e-37	4.06e-36
Medtr3g115500.3	1.83031	1.43e-36	6.53e-36
Medtr1g097850.2	1.16151	1.5e-36	6.85e-36
Medtr3g109950.2	1.16252	5.53e-36	2.49e-35
Medtr3g466220.1	1.1854	7.5e-36	3.37e-35
Medtr2g023650.1	1.96557	9.98e-36	4.47e-35
Medtr2g042900.2	2.4503	1.56e-35	6.97e-35
Medtr8g088580.2	2.99546	1.59e-35	7.08e-35
Medtr5g071560.1	2.22403	1.75e-35	7.79e-35
Medtr2g013950.1	2.06248	1.94e-35	8.65e-35
Medtr7g080900.1	4.36304	3.28e-35	1.45e-34
Medtr4g113710.1	1.51386	5.6e-35	2.46e-34
Medtr4g081410.2	1.01543	8.46e-35	3.7e-34
Medtr4g075750.1	1.60721	1.08e-34	4.71e-34
Medtr3g056590.1	5.45233	2.05e-34	8.89e-34
Medtr8g466250.1	1.29173	2.07e-34	8.98e-34
Medtr8g072260.2	2.12999	4.1e-34	1.77e-33
Medtr2g041070.1	1.8736	4.62e-34	1.99e-33
Medtr1g111100.1	1.78411	4.69e-34	2.02e-33
Medtr8g090205.4	4.44658	6.04e-34	2.59e-33
Medtr8g027160.4	2.43255	6.11e-34	2.62e-33
Medtr4g122260.1	1.76001	6.17e-34	2.64e-33
Medtr3g118020.1	1.87551	9.01e-34	3.83e-33
Medtr7g078640.1	1.53266	3.46e-33	1.46e-32
Medtr1g037280.1	2.72181	4.63e-33	1.94e-32
Medtr4g100380.1	1.04562	4.75e-33	1.99e-32
Medtr1g083290.1	2.35562	5.12e-33	2.14e-32
Medtr2g043050.1	1.65483	5.99e-33	2.5e-32
Medtr8g099030.2	2.18829	1.72e-32	7.09e-32
Medtr8g100105.3	1.68903	2.54e-32	1.04e-31
Medtr5g075490.1	1.35229	3.47e-32	1.42e-31
Medtr6g088260.2	8.11921	3.61e-32	1.47e-31
Medtr5g065580.1	1.30057	4.87e-32	1.98e-31
Medtr4g026450.1	2.39851	7.54e-32	3.06e-31
Medtr4g071620.1	1.1555	1.58e-31	6.37e-31
Medtr4g116530.1	1.1882	1.59e-30	6.23e-30
Medtr7g090630.2	1.21954	2.01e-30	7.9e-30
Medtr7g093870.1	3.86737	3.31e-30	1.29e-29
Medtr1g080990.2	3.44165	7.77e-30	2.99e-29
Medtr8g100065.2	1.1151	9.04e-30	3.47e-29
Medtr1g031460.1	1.88499	2.75e-29	1.04e-28
Medtr5g022030.2	3.03971	3.9e-29	1.47e-28
Medtr2g096010.1	7.94033	4.36e-29	1.64e-28
Medtr8g072260.3	1.35282	8.92e-29	3.32e-28
Medtr1g103160.1	7.91732	1.04e-28	3.85e-28
Medtr3g086520.3	2.42552	1.36e-28	5.04e-28
Medtr1g100623.2	1.88074	1.95e-28	7.21e-28
Medtr1g086450.1	2.35443	4.2e-28	1.54e-27
Medtr6g007980.2	2.91832	5.71e-28	2.09e-27
Medtr7g115670.1	3.8304	1.28e-27	4.66e-27
Medtr1g105820.1	2.86709	1.52e-27	5.52e-27
Medtr1g013760.1	3.75436	1.57e-27	5.69e-27
Medtr5g037710.1	1.94856	2.47e-27	8.89e-27
Medtr5g068260.1	2.15403	3.37e-27	1.21e-26
Medtr5g009290.1	1.70831	3.88e-27	1.39e-26
Medtr4g036265.2	1.51297	4.25e-27	1.52e-26
Medtr5g099130.3	1.43508	6.13e-27	2.18e-26
Medtr0001s0570.2	1.88658	7.96e-27	2.82e-26
Medtr6g471270.1	1.43805	1.11e-26	3.91e-26
Medtr1g104890.3	3.12998	1.29e-26	4.54e-26
Medtr1g076370.1	1.55096	1.42e-26	5e-26
Medtr3g103090.2	2.02588	2.95e-26	1.03e-25
Medtr3g115110.2	1.65607	3.02e-26	1.05e-25
Medtr8g036235.2	1.11351	3.34e-26	1.16e-25
Medtr6g073650.1	1.18423	3.48e-26	1.21e-25
Medtr5g023260.1	2.21784	8.35e-26	2.87e-25
Medtr8g432400.1	2.35992	1.79e-25	6.1e-25
Medtr5g025690.1	2.14959	1.97e-25	6.71e-25
Medtr3g087060.1	7.68982	3.05e-25	1.03e-24
Medtr2g069430.1	4.45828	3.82e-25	1.29e-24
Medtr2g035150.1	2.17625	3.92e-25	1.32e-24
Medtr6g072710.1	1.44023	5.46e-25	1.84e-24
Medtr4g009195.1	1.62708	6.65e-25	2.23e-24
Medtr6g472100.1	1.6925	8.17e-25	2.73e-24
Medtr8g099035.1	2.34224	2.74e-24	9e-24
Medtr6g025320.2	2.29119	3.24e-24	1.06e-23
Medtr4g032680.1	6.56143	1.01e-23	3.26e-23
Medtr2g096540.1	2.96641	1.66e-23	5.3e-23
Medtr5g013150.1	2.16786	1.86e-23	5.94e-23
Medtr6g008995.2	5.7806	2.19e-23	6.98e-23
Medtr5g006470.1	2.69906	2.33e-23	7.42e-23
Medtr5g096410.2	4.62926	2.58e-23	8.17e-23
Medtr1g048370.1	5.03626	2.85e-23	9.04e-23
Medtr0229s0060.1	1.83173	2.86e-23	9.05e-23
Medtr3g098390.1	2.0208	4.06e-23	1.28e-22
Medtr2g049020.1	2.24957	4.27e-23	1.34e-22
Medtr7g091380.3	2.03358	4.55e-23	1.43e-22
Medtr4g105100.1	2.13516	4.72e-23	1.48e-22
Medtr4g124090.1	7.52286	5.88e-23	1.84e-22
Medtr2g069420.1	2.47108	8.97e-23	2.79e-22
Medtr8g030550.2	1.83652	1.37e-22	4.23e-22
Medtr4g128570.1	1.87301	1.59e-22	4.89e-22
Medtr8g085220.2	3.51585	1.9e-22	5.84e-22
Medtr2g011210.1	3.76804	5.13e-22	1.55e-21
Medtr1g110670.1	2.3329	5.37e-22	1.62e-21
Medtr1g111830.1	1.68317	6.06e-22	1.83e-21
Medtr1g099810.2	1.24544	6.15e-22	1.85e-21
Medtr1g025340.1	1.49677	7.16e-22	2.15e-21
Medtr4g088225.1	1.7106	9.68e-22	2.9e-21
Medtr2g096180.3	1.91165	1.67e-21	4.96e-21
Medtr2g011640.1	7.40467	1.84e-21	5.45e-21
Medtr7g451340.2	7.40405	1.88e-21	5.54e-21
Medtr3g070860.1	1.6196	2.64e-21	7.73e-21
Medtr6g478010.1	1.48186	2.72e-21	7.98e-21
Medtr7g115470.1	7.39019	2.77e-21	8.11e-21
Medtr4g011030.1	2.09345	2.99e-21	8.73e-21
Medtr8g040260.1	3.44573	3.13e-21	9.14e-21
Medtr1g105800.1	2.27257	4.57e-21	1.33e-20
Medtr7g115710.1	7.36286	5.92e-21	1.71e-20
Medtr5g011050.1	2.90509	6.98e-21	2e-20
Medtr8g072260.1	2.83078	7.37e-21	2.11e-20
Medtr5g029190.1	1.80248	7.54e-21	2.16e-20
Medtr1g010040.1	1.49209	9.17e-21	2.62e-20
Medtr5g091950.3	1.3611	1.01e-20	2.87e-20
Medtr1g080800.1	3.86242	1.34e-20	3.82e-20
Medtr1g110290.1	2.77124	1.39e-20	3.94e-20
Medtr3g051530.1	1.22523	2.23e-20	6.29e-20
Medtr3g012270.1	1.2308	2.51e-20	7.05e-20
Medtr4g104730.1	1.17693	2.51e-20	7.07e-20
Medtr3g462390.1	1.20819	2.6e-20	7.31e-20
Medtr1g008230.2	1.21902	3.73e-20	1.04e-19
Medtr3g103190.1	3.1694	4.81e-20	1.33e-19
Medtr4g091100.1	1.86183	5.46e-20	1.51e-19
Medtr4g116480.1	1.58254	6.24e-20	1.72e-19
Medtr2g023830.1	4.96318	8.02e-20	2.21e-19
Medtr8g005420.1	1.12762	8.75e-20	2.4e-19
Medtr6g086805.1	2.26561	9.14e-20	2.51e-19
Medtr2g020720.1	2.21149	1.45e-19	3.95e-19
Medtr1g059890.1	1.41314	1.58e-19	4.3e-19
Medtr2g011170.2	7.23859	1.62e-19	4.4e-19
Medtr4g057470.1	1.16574	1.69e-19	4.59e-19
Medtr3g081500.1	4.00128	1.99e-19	5.38e-19
Medtr2g041510.1	7.22077	2.56e-19	6.88e-19
Medtr3g031610.1	2.85441	2.72e-19	7.29e-19
Medtr1g029130.1	2.49276	4.41e-19	1.17e-18
Medtr3g089070.1	2.57446	5.67e-19	1.5e-18
Medtr7g082530.2	3.69702	6.14e-19	1.62e-18
Medtr1g028440.1	3.31686	7.4e-19	1.95e-18
Medtr8g069283.1	4.22251	9.54e-19	2.5e-18
Medtr4g111925.1	1.72456	9.9e-19	2.59e-18
Medtr1g112920.2	1.29236	1.05e-18	2.76e-18
Medtr7g084170.1	2.89089	1.2e-18	3.13e-18
Medtr4g124040.2	2.62182	1.26e-18	3.29e-18
Medtr3g118020.2	1.7655	1.35e-18	3.52e-18
Medtr2g040510.1	1.85529	2.33e-18	6.01e-18
Medtr7g089140.2	1.96492	2.43e-18	6.26e-18
Medtr1g111180.1	7.1137	3.62e-18	9.26e-18
Medtr8g070540.3	3.15091	3.81e-18	9.73e-18
Medtr3g078800.1	1.37684	4.35e-18	1.11e-17
Medtr0015s0030.1	4.5293	4.69e-18	1.19e-17
Medtr8g098410.3	1.06994	5.35e-18	1.35e-17
Medtr7g056603.4	7.07398	9.29e-18	2.33e-17
Medtr8g106700.1	5.173	1.07e-17	2.68e-17
Medtr1g106215.1	2.02197	1.21e-17	3.01e-17
Medtr3g087230.1	1.2096	1.45e-17	3.61e-17
Medtr2g023910.1	7.05126	1.58e-17	3.92e-17
Medtr8g094940.1	1.29862	1.61e-17	3.98e-17
Medtr3g089510.2	2.02064	1.97e-17	4.87e-17
Medtr5g028850.2	7.03354	2.38e-17	5.85e-17
Medtr3g015560.1	1.29219	2.41e-17	5.92e-17
Medtr2g086560.2	1.01634	2.68e-17	6.59e-17
Medtr8g021380.2	1.77488	2.83e-17	6.94e-17
Medtr7g096260.1	3.30238	4.31e-17	1.05e-16
Medtr2g081520.3	2.82732	4.39e-17	1.07e-16
Medtr3g074070.4	3.98714	4.64e-17	1.12e-16
Medtr4g051715.1	1.20872	5.65e-17	1.36e-16
Medtr6g083210.1	1.2575	6.11e-17	1.47e-16
Medtr5g071380.1	6.9819	7.64e-17	1.84e-16
Medtr4g085760.1	1.03117	8.21e-17	1.96e-16
Medtr1g052115.3	6.97881	8.19e-17	1.96e-16
Medtr6g086630.1	6.97428	9.06e-17	2.17e-16
Medtr4g051738.1	1.42446	1.09e-16	2.6e-16
Medtr1g104850.1	1.01041	1.98e-16	4.67e-16
Medtr8g078790.1	2.02738	2.27e-16	5.33e-16
Medtr1g062630.1	2.65483	2.35e-16	5.5e-16
Medtr4g126970.1	1.23979	2.58e-16	6.05e-16
Medtr1g101600.1	5.86984	2.97e-16	6.93e-16
Medtr1g031750.1	1.96781	3.63e-16	8.42e-16
Medtr8g066460.2	1.29807	4.6e-16	1.06e-15
Medtr6g061840.2	6.89492	5.08e-16	1.17e-15
Medtr8g093390.1	1.61015	6.85e-16	1.57e-15
Medtr5g081150.3	2.0132	8.43e-16	1.91e-15
Medtr8g467540.1	1.32187	1.07e-15	2.41e-15
Medtr1g072320.1	6.8531	1.22e-15	2.75e-15
Medtr1g098140.1	1.77775	1.33e-15	2.99e-15
Medtr4g105110.1	6.84567	1.42e-15	3.19e-15
Medtr8g092580.1	3.71537	1.65e-15	3.69e-15
Medtr4g094492.1	2.73199	1.66e-15	3.71e-15
Medtr1g075480.2	3.05447	2.19e-15	4.87e-15
Medtr1g041875.1	2.87989	2.32e-15	5.14e-15
Medtr3g087700.1	1.27994	2.38e-15	5.28e-15
Medtr4g126020.2	2.27822	2.62e-15	5.79e-15
Medtr4g094208.2	1.05958	2.73e-15	6.04e-15
Medtr7g018780.1	6.81048	2.93e-15	6.45e-15
Medtr4g084990.2	6.79934	3.67e-15	8.04e-15
Medtr3g091040.1	6.79864	3.72e-15	8.15e-15
Medtr4g097180.1	1.16998	3.85e-15	8.44e-15
Medtr3g087770.1	1.46737	3.9e-15	8.54e-15
Medtr4g129510.1	1.61169	5.4e-15	1.17e-14
Medtr3g114110.1	6.76967	6.63e-15	1.43e-14
Medtr3g085650.3	1.97556	7.89e-15	1.7e-14
Medtr5g090620.1	3.65483	8.94e-15	1.92e-14
Medtr4g067040.1	1.44549	9.56e-15	2.05e-14
Medtr2g083920.1	2.02648	1.21e-14	2.58e-14
Medtr2g090235.1	1.19587	1.36e-14	2.89e-14
Medtr1g104890.1	2.3675	1.43e-14	3.03e-14
Medtr4g099510.1	1.43243	1.58e-14	3.35e-14
Medtr4g063710.1	2.91149	1.6e-14	3.38e-14
Medtr4g091060.1	6.68087	3.68e-14	7.65e-14
Medtr1g101870.2	4.26475	4.75e-14	9.8e-14
Medtr2g064930.3	2.45714	5.79e-14	1.19e-13
Medtr2g039770.1	1.06298	6.29e-14	1.29e-13
Medtr6g012630.3	1.95659	7.73e-14	1.57e-13
Medtr4g054920.1	2.41733	1.33e-13	2.67e-13
Medtr5g045310.1	1.69162	1.37e-13	2.75e-13
Medtr3g061720.1	1.05744	1.52e-13	3.04e-13
Medtr3g114500.1	1.84747	1.82e-13	3.61e-13
Medtr8g035820.1	1.85209	1.87e-13	3.71e-13
Medtr5g023980.2	2.04601	2.16e-13	4.27e-13
Medtr7g114940.2	1.30103	2.19e-13	4.33e-13
Medtr3g062540.2	1.80283	2.2e-13	4.35e-13
Medtr1g089900.2	1.18013	2.54e-13	5e-13
Medtr7g023740.1	1.16384	2.61e-13	5.13e-13
Medtr4g093835.1	2.81095	3.19e-13	6.23e-13
Medtr3g081560.2	2.79735	3.24e-13	6.31e-13
Medtr3g097090.4	6.55897	3.38e-13	6.59e-13
Medtr4g109640.1	6.54763	4.13e-13	8e-13
Medtr1g104890.4	3.43852	4.24e-13	8.22e-13
Medtr1g051895.2	1.00942	4.73e-13	9.13e-13
Medtr2g023500.1	1.00184	5.22e-13	1.01e-12
Medtr4g013315.1	1.62644	5.93e-13	1.14e-12
Medtr8g096410.1	1.64223	6.05e-13	1.16e-12
Medtr4g084660.3	1.41638	6.03e-13	1.16e-12
Medtr8g432350.1	2.3719	6.32e-13	1.21e-12
Medtr4g092440.2	3.39081	6.29e-13	1.21e-12
Medtr1g028080.1	3.30513	6.63e-13	1.27e-12
Medtr7g072270.1	6.50654	8.38e-13	1.6e-12
Medtr3g464010.1	1.50325	8.59e-13	1.63e-12
Medtr7g108860.1	1.72419	8.88e-13	1.69e-12
Medtr8g028500.1	1.31569	9.23e-13	1.75e-12
Medtr7g074010.2	6.49852	9.61e-13	1.82e-12
Medtr2g037760.1	1.69135	9.97e-13	1.89e-12
Medtr8g069775.1	6.49133	1.09e-12	2.05e-12
Medtr4g086190.1	1.11271	1.3e-12	2.44e-12
Medtr4g027880.1	1.54693	1.36e-12	2.56e-12
Medtr3g009470.2	6.47712	1.38e-12	2.59e-12
Medtr6g072510.1	1.3359	1.48e-12	2.78e-12
Medtr1g059270.2	1.89636	1.51e-12	2.84e-12
Medtr7g086030.2	6.46894	1.58e-12	2.96e-12
Medtr8g070540.2	6.46483	1.69e-12	3.16e-12
Medtr2g022600.1	6.46453	1.7e-12	3.18e-12
Medtr7g093820.1	6.461	1.8e-12	3.36e-12
Medtr3g050140.1	6.4551	1.99e-12	3.7e-12
Medtr4g118490.1	1.50596	2.05e-12	3.81e-12
Medtr5g061620.1	5.43243	2.33e-12	4.31e-12
Medtr7g080750.1	6.44262	2.45e-12	4.52e-12
Medtr0067s0100.1	6.43903	2.59e-12	4.79e-12
Medtr1g080820.1	2.735	2.63e-12	4.85e-12
Medtr1g031720.1	6.43273	2.88e-12	5.29e-12
Medtr2g100900.1	1.25394	3.83e-12	6.99e-12
Medtr1g084990.2	6.41459	3.86e-12	7.04e-12
Medtr2g011170.1	2.80827	5.12e-12	9.25e-12
Medtr8g094170.3	1.86942	5.44e-12	9.81e-12
Medtr4g094340.1	1.23152	5.49e-12	9.91e-12
Medtr1g014190.2	1.64003	5.82e-12	1.05e-11
Medtr1g110130.1	5.37135	6.82e-12	1.22e-11
Medtr8g098915.1	1.69302	6.89e-12	1.24e-11
Medtr8g100065.4	2.17424	7.03e-12	1.26e-11
Medtr1g051125.2	6.37604	7.16e-12	1.28e-11
Medtr5g032060.1	1.1165	8.91e-12	1.59e-11
Medtr5g023730.1	2.45081	1.01e-11	1.79e-11
Medtr5g030570.1	1.19156	1.65e-11	2.88e-11
Medtr4g066590.1	1.82526	1.94e-11	3.37e-11
Medtr8g058250.2	1.61885	2.11e-11	3.65e-11
Medtr1g061130.2	1.70365	2.21e-11	3.84e-11
Medtr7g085850.1	1.90405	2.58e-11	4.45e-11
Medtr2g062660.1	1.54228	2.83e-11	4.87e-11
Medtr5g065580.2	2.56913	2.89e-11	4.98e-11
Medtr1g070350.1	2.31075	2.98e-11	5.12e-11
Medtr8g016090.3	1.05802	3.12e-11	5.35e-11
Medtr7g072250.1	4.37103	3.14e-11	5.39e-11
Medtr1g079950.3	1.30109	3.21e-11	5.5e-11
Medtr8g058620.1	1.0527	3.52e-11	6.01e-11
Medtr4g020590.6	1.29677	3.55e-11	6.06e-11
Medtr0019s0020.1	2.61109	4.13e-11	7.01e-11
Medtr7g057720.2	4.45244	4.19e-11	7.12e-11
Medtr4g016730.1	6.25924	4.28e-11	7.25e-11
Medtr4g093825.1	2.39496	4.53e-11	7.66e-11
Medtr4g009873.1	6.2555	4.52e-11	7.66e-11
Medtr5g030920.1	3.10423	5.47e-11	9.21e-11
Medtr3g026820.1	6.23979	5.7e-11	9.57e-11
Medtr3g009400.1	1.04852	5.74e-11	9.63e-11
Medtr8g107050.1	6.23841	5.81e-11	9.75e-11
Medtr8g086260.2	1.92565	5.83e-11	9.78e-11
Medtr4g029010.1	1.29575	5.88e-11	9.84e-11
Medtr1g101680.1	5.23979	6.05e-11	1.01e-10
Medtr8g070990.7	1.54892	7.23e-11	1.21e-10
Medtr1g016430.1	4.02364	7.47e-11	1.24e-10
Medtr4g073530.2	1.15866	8.01e-11	1.33e-10
Medtr8g090205.5	6.21099	8.65e-11	1.43e-10
Medtr3g118360.4	1.72181	9.97e-11	1.64e-10
Medtr4g087925.1	5.20502	1.05e-10	1.72e-10
Medtr2g036440.1	4.29934	1.12e-10	1.83e-10
Medtr3g034370.1	2.35648	1.22e-10	2e-10
Medtr1g104810.3	2.40881	1.24e-10	2.02e-10
Medtr8g106700.3	2.9501	1.53e-10	2.49e-10
Medtr5g091380.1	1.50532	1.58e-10	2.57e-10
Medtr5g037540.1	6.16651	1.63e-10	2.64e-10
Medtr0245s0010.1	2.2673	1.67e-10	2.7e-10
Medtr4g086220.1	1.55075	1.76e-10	2.85e-10
Medtr3g085190.2	1.40395	1.85e-10	2.99e-10
Medtr5g013530.1	2.4791	1.98e-10	3.2e-10
Medtr3g111380.1	1.07969	2.03e-10	3.28e-10
Medtr3g058840.2	6.14979	2.06e-10	3.32e-10
Medtr6g038720.1	2.65483	2.1e-10	3.38e-10
Medtr4g128470.1	3.46218	2.1e-10	3.39e-10
Medtr1g069430.1	1.77908	2.35e-10	3.77e-10
Medtr8g097210.2	2.48519	2.36e-10	3.79e-10
Medtr7g076000.1	2.75436	2.56e-10	4.1e-10
Medtr0444s0010.2	2.50187	2.57e-10	4.12e-10
Medtr5g011790.3	1.59596	3.04e-10	4.85e-10
Medtr2g034750.1	6.12136	3.04e-10	4.85e-10
Medtr6g086365.1	2.15125	3.15e-10	5.01e-10
Medtr2g054780.2	6.10863	3.62e-10	5.73e-10
Medtr5g093560.2	1.56931	4.49e-10	7.08e-10
Medtr7g072580.1	2.91029	4.52e-10	7.12e-10
Medtr8g104310.2	6.0874	4.82e-10	7.57e-10
Medtr2g022530.3	6.08282	5.12e-10	8.03e-10
Medtr6g045467.3	1.72171	5.32e-10	8.32e-10
Medtr7g073520.1	1.16335	5.33e-10	8.34e-10
Medtr0008s0470.1	1.80368	5.36e-10	8.39e-10
Medtr5g026645.2	6.06664	6.35e-10	9.87e-10
Medtr3g449840.1	1.09363	6.69e-10	1.04e-09
Medtr4g012460.1	1.73615	8.36e-10	1.29e-09
Medtr8g038370.1	6.04242	8.74e-10	1.34e-09
Medtr4g076490.1	6.03967	9.06e-10	1.39e-09
Medtr2g043360.2	2.1339	9.48e-10	1.45e-09
Medtr7g089905.1	3.2419	9.69e-10	1.48e-09
Medtr4g092530.1	1.58362	1.08e-09	1.65e-09
Medtr0562s0010.1	2.769	1.09e-09	1.66e-09
Medtr1g086550.1	1.61566	1.13e-09	1.72e-09
Medtr7g065720.1	1.22251	1.15e-09	1.75e-09
Medtr4g023570.1	1.11323	1.24e-09	1.89e-09
Medtr8g027160.2	2.17398	1.3e-09	1.96e-09
Medtr4g071590.1	3.06253	1.32e-09	2e-09
Medtr8g072360.1	1.60938	1.46e-09	2.21e-09
Medtr2g084170.1	1.55108	1.48e-09	2.23e-09
Medtr8g463990.1	1.46369	1.5e-09	2.26e-09
Medtr4g030040.1	3.16819	1.6e-09	2.41e-09
Medtr3g060280.4	5.99193	1.67e-09	2.51e-09
Medtr1g442840.2	5.98866	1.74e-09	2.62e-09
Medtr6g027630.2	2.4116	1.98e-09	2.95e-09
Medtr7g059160.1	1.27711	2.05e-09	3.07e-09
Medtr6g082080.1	5.97139	2.17e-09	3.23e-09
Medtr2g064425.2	2.11336	2.25e-09	3.35e-09
Medtr4g065870.3	1.09121	2.41e-09	3.57e-09
Medtr0400s0020.1	5.95725	2.59e-09	3.83e-09
Medtr8g028230.2	2.17064	2.8e-09	4.13e-09
Medtr2g062860.1	3.36775	2.82e-09	4.16e-09
Medtr4g092550.1	4.09502	3.03e-09	4.46e-09
Medtr2g084735.1	2.41358	3.26e-09	4.78e-09
Medtr7g085860.1	3.62006	3.36e-09	4.92e-09
Medtr5g082480.1	5.93409	3.44e-09	5.03e-09
Medtr1g112910.2	2.25342	3.84e-09	5.6e-09
Medtr4g080777.1	3.28187	3.9e-09	5.68e-09
Medtr8g465470.1	1.20368	4.56e-09	6.6e-09
Medtr1g116540.3	5.90709	4.78e-09	6.91e-09
Medtr3g088495.2	5.90362	4.98e-09	7.19e-09
Medtr1g069420.1	5.90102	5.14e-09	7.41e-09
Medtr2g045360.1	2.26251	5.16e-09	7.45e-09
Medtr1g013790.1	4.05692	5.35e-09	7.69e-09
Medtr7g095260.1	1.52297	5.72e-09	8.22e-09
Medtr4g078200.2	2.68015	5.94e-09	8.52e-09
Medtr4g112860.4	5.88617	6.14e-09	8.8e-09
Medtr8g090205.7	5.88441	6.27e-09	8.97e-09
Medtr8g020690.1	2.2134	7.03e-09	1e-08
Medtr8g040170.1	1.26026	7.16e-09	1.02e-08
Medtr5g031870.1	2.06986	7.51e-09	1.07e-08
Medtr1g115980.3	5.85959	8.41e-09	1.19e-08
Medtr4g115530.2	5.85242	9.15e-09	1.29e-08
Medtr8g027965.1	5.84927	9.49e-09	1.34e-08
Medtr2g038310.2	1.44814	9.65e-09	1.36e-08
Medtr4g129510.2	3.26091	9.71e-09	1.37e-08
Medtr7g056430.1	5.83661	1.1e-08	1.54e-08
Medtr4g093810.1	2.68397	1.24e-08	1.73e-08
Medtr1g073260.3	1.00723	1.3e-08	1.8e-08
Medtr7g063030.1	1.23185	1.33e-08	1.84e-08
Medtr2g037740.1	3.49542	1.35e-08	1.87e-08
Medtr4g031150.1	5.81786	1.36e-08	1.89e-08
Medtr1g112190.1	1.26223	1.37e-08	1.9e-08
Medtr4g128590.1	2.98497	1.72e-08	2.36e-08
Medtr1g050462.4	1.75532	1.72e-08	2.36e-08
Medtr2g043040.1	1.86175	1.9e-08	2.6e-08
Medtr4g064530.2	5.78529	1.97e-08	2.7e-08
Medtr1g015970.1	1.92993	2.16e-08	2.94e-08
Medtr8g075510.1	1.1292	2.18e-08	2.97e-08
Medtr4g083500.1	1.03128	2.32e-08	3.16e-08
Medtr4g048040.3	5.76824	2.39e-08	3.24e-08
Medtr3g069190.2	2.58299	2.5e-08	3.38e-08
Medtr4g087885.1	2.66171	2.51e-08	3.4e-08
Medtr4g094340.6	1.86045	2.56e-08	3.47e-08
Medtr8g107370.3	5.7606	2.6e-08	3.52e-08
Medtr5g097260.2	5.76012	2.61e-08	3.53e-08
Medtr5g027920.1	5.75916	2.64e-08	3.57e-08
Medtr1g019550.2	5.75532	2.76e-08	3.71e-08
Medtr8g070990.2	1.39737	2.86e-08	3.84e-08
Medtr2g036480.1	3.93493	2.99e-08	4.01e-08
Medtr5g014640.1	2.24602	3.09e-08	4.14e-08
Medtr6g086735.2	2.19528	3.12e-08	4.18e-08
Medtr1g073260.1	1.41514	3.13e-08	4.2e-08
Medtr4g067040.2	5.73402	3.48e-08	4.65e-08
Medtr2g095420.2	2.14861	3.65e-08	4.86e-08
Medtr3g010350.3	2.11312	3.72e-08	4.94e-08
Medtr0339s0010.1	2.48623	3.74e-08	4.97e-08
Medtr5g090170.1	1.03926	4.06e-08	5.39e-08
Medtr8g432470.1	1.77972	4.86e-08	6.41e-08
Medtr2g029120.3	5.70097	4.98e-08	6.55e-08
Medtr3g087950.1	5.69797	5.14e-08	6.76e-08
Medtr8g086260.4	1.15029	5.88e-08	7.7e-08
Medtr1g082470.1	1.03191	6.4e-08	8.35e-08
Medtr4g092040.2	1.04174	7.61e-08	9.84e-08
Medtr7g083130.2	2.57979	7.83e-08	1.01e-07
Medtr3g080860.1	1.09189	8.47e-08	1.09e-07
Medtr3g095790.1	5.64137	9.31e-08	1.19e-07
Medtr4g107970.1	3.84747	9.43e-08	1.21e-07
Medtr1g017870.1	2.34211	9.48e-08	1.22e-07
Medtr2g037150.1	2.57689	9.94e-08	1.27e-07
Medtr1g105555.2	5.62147	1.14e-07	1.45e-07
Medtr2g047130.1	5.61407	1.23e-07	1.56e-07
Medtr5g077760.1	2.68877	1.25e-07	1.59e-07
Medtr6g478020.1	5.61088	1.27e-07	1.61e-07
Medtr2g450040.1	1.84747	1.27e-07	1.61e-07
Medtr2g024310.3	2.01182	1.28e-07	1.63e-07
Medtr3g105200.1	1.28587	1.4e-07	1.77e-07
Medtr1g102360.1	1.13352	1.56e-07	1.96e-07
Medtr5g087760.1	3.80167	1.67e-07	2.1e-07
Medtr5g076180.1	5.58137	1.71e-07	2.14e-07
Medtr6g072780.2	1.5274	1.77e-07	2.22e-07
Medtr8g107280.2	2.0163	1.81e-07	2.25e-07
Medtr5g023980.1	1.24223	1.92e-07	2.39e-07
Medtr1g053905.1	3.15682	2.09e-07	2.6e-07
Medtr3g012470.2	1.73399	2.21e-07	2.73e-07
Medtr7g038700.1	4.60077	2.37e-07	2.92e-07
Medtr4g114850.3	1.02346	2.38e-07	2.93e-07
Medtr7g083130.3	2.54973	2.39e-07	2.94e-07
Medtr1g050425.2	5.54791	2.38e-07	2.94e-07
Medtr2g018670.3	1.82936	2.49e-07	3.07e-07
Medtr6g087200.1	5.53901	2.6e-07	3.19e-07
Medtr3g081640.1	2.06186	2.72e-07	3.33e-07
Medtr3g031510.1	4.60022	2.73e-07	3.34e-07
Medtr5g087080.1	3.78944	2.76e-07	3.38e-07
Medtr8g009020.1	1.99014	2.79e-07	3.42e-07
Medtr7g081220.2	5.52948	2.85e-07	3.48e-07
Medtr5g019220.1	1.07318	2.97e-07	3.62e-07
Medtr7g107180.1	3.75436	2.98e-07	3.63e-07
Medtr4g068210.2	5.52272	3.04e-07	3.71e-07
Medtr6g034375.2	5.5182	3.17e-07	3.86e-07
Medtr7g016820.1	3.78834	3.22e-07	3.92e-07
Medtr2g091220.3	5.50854	3.48e-07	4.22e-07
Medtr3g099200.2	3.17799	3.76e-07	4.54e-07
Medtr8g469090.1	2.55778	3.93e-07	4.74e-07
Medtr4g078390.3	2.5662	3.93e-07	4.74e-07
Medtr6g074810.1	1.00755	4.51e-07	5.41e-07
Medtr0001s0570.3	1.15244	4.56e-07	5.47e-07
Medtr3g098740.1	2.72508	5.08e-07	6.07e-07
Medtr6g076220.1	2.97675	5.11e-07	6.1e-07
Medtr7g007440.1	1.50458	5.32e-07	6.33e-07
Medtr5g018050.2	1.91412	6.05e-07	7.16e-07
Medtr2g100570.3	5.44381	6.38e-07	7.52e-07
Medtr8g080520.1	1.14613	6.42e-07	7.57e-07
Medtr2g104430.3	5.43544	6.89e-07	8.1e-07
Medtr2g031630.2	1.33912	6.91e-07	8.12e-07
Medtr4g099010.1	1.84747	6.94e-07	8.15e-07
Medtr4g101930.1	5.43303	7.04e-07	8.27e-07
Medtr1g017870.3	1.25894	7.38e-07	8.64e-07
Medtr1g073360.2	5.42036	7.9e-07	9.23e-07
Medtr7g117445.2	1.12137	7.96e-07	9.3e-07
Medtr8g016650.1	1.68202	8.16e-07	9.52e-07
Medtr8g099685.2	1.23116	8.75e-07	1.02e-06
Medtr3g090640.5	5.40574	9.02e-07	1.05e-06
Medtr7g106760.1	1.90303	9.74e-07	1.13e-06
Medtr4g133920.1	2.1444	9.72e-07	1.13e-06
Medtr8g432370.1	5.39159	1.02e-06	1.18e-06
Medtr3g058740.4	5.38787	1.06e-06	1.22e-06
Medtr1g022255.2	1.70229	1.08e-06	1.24e-06
Medtr3g067437.1	1.46896	1.14e-06	1.31e-06
Medtr2g031240.1	1.44865	1.19e-06	1.37e-06
Medtr8g014980.1	2.22311	1.21e-06	1.39e-06
Medtr1g028060.1	2.69371	1.25e-06	1.43e-06
Medtr3g099490.1	2.39767	1.3e-06	1.48e-06
Medtr3g452800.1	2.69266	1.33e-06	1.52e-06
Medtr4g015600.5	4.11039	1.37e-06	1.56e-06
Medtr7g088560.1	5.35146	1.46e-06	1.66e-06
Medtr7g060680.1	1.65263	1.55e-06	1.75e-06
Medtr1g112220.1	2.27374	1.56e-06	1.77e-06
Medtr3g084030.4	2.61474	1.58e-06	1.79e-06
Medtr2g435800.1	1.05307	1.7e-06	1.92e-06
Medtr2g104770.1	4.26701	2.35e-06	2.6e-06
Medtr7g116320.2	1.50449	2.36e-06	2.61e-06
Medtr6g029460.2	1.76362	2.37e-06	2.62e-06
Medtr6g472270.1	2.4102	2.44e-06	2.7e-06
Medtr7g093530.1	1.65483	2.48e-06	2.74e-06
Medtr7g081020.2	5.28443	2.58e-06	2.84e-06
Medtr5g024270.2	1.20896	2.59e-06	2.86e-06
Medtr5g015460.2	1.83268	2.62e-06	2.89e-06
Medtr4g086150.1	2.05449	2.64e-06	2.91e-06
Medtr1g076270.1	1.70225	2.66e-06	2.93e-06
Medtr2g087080.1	4.37103	2.67e-06	2.94e-06
Medtr4g021350.2	1.13262	2.71e-06	2.98e-06
Medtr5g071817.1	1.94825	2.79e-06	3.07e-06
Medtr5g089900.1	1.16311	2.81e-06	3.09e-06
Medtr7g051960.1	5.27239	2.85e-06	3.13e-06
Medtr2g090950.1	3.12049	2.95e-06	3.23e-06
Medtr8g006970.1	5.26228	3.1e-06	3.39e-06
Medtr1g074880.3	5.2555	3.28e-06	3.58e-06
Medtr7g106710.3	5.24664	3.52e-06	3.84e-06
Medtr4g094588.1	1.2678	3.52e-06	3.84e-06
Medtr2g009580.2	1.32959	3.97e-06	4.3e-06
Medtr5g004660.3	5.22945	4.05e-06	4.39e-06
Medtr1g019970.1	1.19	4.15e-06	4.49e-06
Medtr7g074090.1	3.76275	4.21e-06	4.55e-06
Medtr5g038600.1	1.47176	4.41e-06	4.75e-06
Medtr3g434890.1	4.3069	4.76e-06	5.12e-06
Medtr5g022470.2	2.02156	4.88e-06	5.23e-06
Medtr4g128240.1	5.2015	5.07e-06	5.43e-06
Medtr7g094670.1	1.81108	5.09e-06	5.45e-06
Medtr4g124930.2	1.74459	5.14e-06	5.5e-06
Medtr8g046210.1	1.94753	5.15e-06	5.51e-06
Medtr6g061670.1	5.19797	5.21e-06	5.58e-06
Medtr2g100595.2	3.02097	5.35e-06	5.72e-06
Medtr3g107730.2	1.2213	5.77e-06	6.15e-06
Medtr8g080290.4	1.11709	5.81e-06	6.18e-06
Medtr1g098260.3	1.6387	5.84e-06	6.22e-06
Medtr3g072530.2	1.84747	5.98e-06	6.36e-06
Medtr7g082390.1	1.15956	6.32e-06	6.7e-06
Medtr5g031250.1	5.1694	6.52e-06	6.9e-06
Medtr4g020110.2	2.0174	6.58e-06	6.96e-06
Medtr2g091220.2	1.38636	6.58e-06	6.96e-06
Medtr4g017720.1	1.60782	6.8e-06	7.18e-06
Medtr4g081010.4	1.53869	7.23e-06	7.61e-06
Medtr1g100395.1	3.9395	7.57e-06	7.95e-06
Medtr6g060570.1	2.53279	8.07e-06	8.43e-06
Medtr7g073970.1	2.30869	8.21e-06	8.57e-06
Medtr3g101340.1	2.69718	8.47e-06	8.84e-06
Medtr4g087150.1	1.84687	9.11e-06	9.47e-06
Medtr8g074040.2	1.1675	9.19e-06	9.55e-06
Medtr8g104520.1	3.43243	9.37e-06	9.73e-06
Medtr8g076580.1	1.29078	9.43e-06	9.79e-06
Medtr3g084500.3	1.28807	9.84e-06	1.02e-05
Medtr1g102900.3	5.11351	1e-05	1.04e-05
Medtr6g070900.1	3.00344	1.04e-05	1.07e-05
Medtr8g078900.3	5.10524	1.07e-05	1.1e-05
Medtr8g432420.1	5.0954	1.15e-05	1.18e-05
Medtr7g016800.1	1.19094	1.17e-05	1.19e-05
Medtr2g081520.5	5.08167	1.27e-05	1.3e-05
Medtr2g100640.1	1.5929	1.31e-05	1.33e-05
Medtr1g105615.1	2.70545	1.33e-05	1.35e-05
Medtr1g009030.1	1.62883	1.35e-05	1.38e-05
Medtr1g088660.2	1.5773	1.47e-05	1.48e-05
Medtr3g114110.3	1.13621	1.5e-05	1.51e-05
Medtr7g105170.1	2.21004	1.57e-05	1.58e-05
Medtr1g052135.2	1.49352	1.69e-05	1.7e-05
Medtr7g085610.1	2.47974	1.78e-05	1.78e-05
Medtr6g012830.3	5.02698	1.89e-05	1.89e-05
Medtr3g085650.2	1.44455	1.9e-05	1.89e-05
Medtr7g084350.1	1.99947	1.94e-05	1.93e-05
Medtr4g120020.1	1.60236	2.04e-05	2.03e-05
Medtr5g059920.2	1.87403	2.07e-05	2.05e-05
Medtr4g053240.4	1.05768	2.11e-05	2.1e-05
Medtr3g102600.3	2.17346	2.16e-05	2.14e-05
Medtr7g007490.1	2.3069	2.19e-05	2.17e-05
Medtr4g068040.2	1.74012	2.2e-05	2.18e-05
Medtr8g094070.2	1.08413	2.25e-05	2.22e-05
Medtr5g091680.1	2.29022	2.31e-05	2.28e-05
Medtr1g090917.2	1.90965	2.32e-05	2.29e-05
Medtr8g087860.1	1.42024	2.34e-05	2.31e-05
Medtr8g105140.1	2.1694	2.56e-05	2.51e-05
Medtr2g037710.1	2.90636	2.73e-05	2.67e-05
Medtr3g452790.1	4.0954	2.74e-05	2.68e-05
Medtr4g026380.1	1.28241	2.78e-05	2.71e-05
Medtr2g096360.1	3.3069	2.95e-05	2.87e-05
Medtr1g032290.1	2.25678	3.08e-05	2.99e-05
Medtr8g079520.1	1.61301	3.17e-05	3.07e-05
Medtr6g027300.2	4.95097	3.21e-05	3.11e-05
Medtr4g083000.2	1.07535	3.29e-05	3.18e-05
Medtr3g028480.1	1.74196	3.34e-05	3.22e-05
Medtr1g092910.2	1.78972	3.49e-05	3.36e-05
Medtr4g064120.1	1.15693	3.57e-05	3.43e-05
Medtr5g091760.1	4.93493	3.58e-05	3.45e-05
Medtr3g097240.2	1.31619	3.59e-05	3.45e-05
Medtr3g018790.2	2.4349	3.62e-05	3.47e-05
Medtr4g105590.3	1.15421	3.68e-05	3.53e-05
Medtr7g101800.3	1.85311	3.94e-05	3.77e-05
Medtr8g463620.1	2.6996	4.01e-05	3.84e-05
Medtr6g057540.1	1.27323	4.1e-05	3.91e-05
Medtr5g072400.1	2.12758	4.16e-05	3.96e-05
Medtr6g075440.2	4.9127	4.16e-05	3.97e-05
Medtr1g079767.1	4.91184	4.18e-05	3.99e-05
Medtr8g074420.1	1.55179	4.31e-05	4.1e-05
Medtr4g061833.1	1.69333	4.35e-05	4.13e-05
Medtr1g051215.1	1.57651	4.41e-05	4.19e-05
Medtr2g020750.2	4.89797	4.59e-05	4.35e-05
Medtr5g024200.2	1.77679	4.65e-05	4.41e-05
Medtr1g087150.2	4.89449	4.69e-05	4.45e-05
Medtr8g006910.1	2.58245	4.72e-05	4.47e-05
Medtr7g101150.2	4.89187	4.78e-05	4.52e-05
Medtr5g040960.1	1.29108	4.78e-05	4.52e-05
Medtr0015s0140.2	1.78739	4.83e-05	4.56e-05
Medtr4g133300.1	1.79942	4.9e-05	4.62e-05
Medtr5g011820.1	4.0174	4.94e-05	4.65e-05
Medtr5g094820.1	2.38352	4.98e-05	4.69e-05
Medtr4g027410.1	1.0174	5.04e-05	4.74e-05
Medtr1g074070.1	3.23979	5.23e-05	4.92e-05
Medtr4g101890.3	1.1496	5.51e-05	5.16e-05
Medtr2g091135.2	4.86004	5.88e-05	5.49e-05
Medtr2g091225.2	1.95515	6.09e-05	5.67e-05
Medtr3g075240.3	1.22687	6.21e-05	5.78e-05
Medtr1g053800.1	1.19894	6.27e-05	5.83e-05
Medtr2g063620.1	4.84837	6.34e-05	5.89e-05
Medtr5g036080.1	4.84747	6.37e-05	5.92e-05
Medtr1g032610.2	4.84657	6.41e-05	5.95e-05
Medtr8g005530.1	1.80495	6.49e-05	6.02e-05
Medtr2g079850.2	4.84296	6.56e-05	6.08e-05
Medtr5g080400.1	4.83933	6.71e-05	6.22e-05
Medtr4g026430.1	1.21004	6.98e-05	6.45e-05
Medtr8g023560.2	1.94545	7.23e-05	6.67e-05
Medtr6g075640.1	4.8275	7.24e-05	6.67e-05
Medtr8g089210.1	3.69226	8.08e-05	7.42e-05
Medtr6g406250.2	1.1241	8.29e-05	7.6e-05
Medtr1g056910.1	2.3329	8.29e-05	7.6e-05
Medtr5g026620.2	1.97005	8.3e-05	7.61e-05
Medtr2g060720.2	1.46379	8.38e-05	7.68e-05
Medtr5g014090.2	4.80074	8.56e-05	7.83e-05
Medtr1g057280.1	1.58115	8.6e-05	7.87e-05
Medtr1g050502.2	1.08879	8.64e-05	7.9e-05
Medtr3g116590.2	4.79887	8.66e-05	7.92e-05
Medtr2g039780.1	1.43243	8.75e-05	8e-05
Medtr8g469830.1	2.76222	8.82e-05	8.06e-05
Medtr0017s0230.1	3.92058	9.07e-05	8.27e-05
Medtr1g026430.1	1.03422	0.000107459	9.68e-05
Medtr7g083720.2	4.76012	0.000109956	9.89e-05
Medtr7g009560.1	3.90145	0.000111972	0.000100485
Medtr5g008710.7	1.10796	0.000112754	0.000101153
Medtr5g006160.1	4.75436	0.000113866	0.000102049
Medtr8g461110.2	1.50065	0.000114443	0.00010254
Medtr7g076670.2	4.74858	0.000117918	0.000105478
Medtr4g108000.1	4.74568	0.000119998	0.000107187
Medtr0036s0050.1	1.70997	0.000122444	0.000109254
Medtr1g027830.1	1.42908	0.000130385	0.000115841
Medtr5g084777.1	1.16715	0.00013217	0.00011732
Medtr8g088930.2	2.27799	0.00013235	0.000117461
Medtr3g079330.1	1.2229	0.000132732	0.00011778
Medtr3g100460.3	1.41214	0.000134997	0.000119761
Medtr4g094560.1	1.35217	0.000135832	0.000120422
Medtr6g091800.9	1.74965	0.000136432	0.000120894
Medtr7g005940.1	2.28043	0.000137548	0.000121813
Medtr5g019050.1	2.28043	0.000137548	0.000121813
Medtr7g082860.2	1.01104	0.000138998	0.000122975
Medtr6g027660.1	3.11576	0.000140303	0.000124057
Medtr6g083730.1	1.82932	0.000147836	0.000130227
Medtr6g472250.1	1.60439	0.000148658	0.000130866
Medtr1g031580.1	1.44943	0.00015086	0.000132675
Medtr1g015185.2	1.0169	0.000151301	0.000133008
Medtr8g012450.2	1.28269	0.000153767	0.000135053
Medtr1g071300.3	4.69847	0.000158827	0.000139135
Medtr3g498695.2	1.19337	0.000163295	0.000142806
Medtr2g044810.2	4.69045	0.000166441	0.000145344
Medtr2g089130.1	2.07084	0.000172283	0.00015019
Medtr7g009520.1	4.6834	0.000173406	0.000151096
Medtr8g088150.2	1.22996	0.000174176	0.000151729
Medtr3g064780.1	1.5733	0.000175343	0.000152647
Medtr4g073730.1	1.55386	0.000177043	0.000154028
Medtr6g466500.1	1.70753	0.000177185	0.000154126
Medtr4g082340.2	1.01949	0.000178178	0.00015494
Medtr1g111210.1	4.6702	0.000187136	0.00016218
Medtr3g022870.2	1.67344	0.000187407	0.000162402
Medtr8g103060.1	1.49262	0.000188428	0.000163234
Medtr8g073560.2	4.66816	0.000189345	0.000163949
Medtr7g105810.4	4.66612	0.000191579	0.000165737
Medtr5g078200.1	1.669	0.000197166	0.00017031
Medtr2g049420.3	4.65791	0.000200788	0.000173299
Medtr4g070030.2	1.13626	0.000202064	0.000174317
Medtr1g080510.1	4.65483	0.000204355	0.00017611
Medtr3g061900.1	4.65173	0.000207987	0.000179069
Medtr7g038690.2	4.63616	0.000227154	0.00019442
Medtr4g091090.1	2.22598	0.000227305	0.000194531
Medtr2g037460.1	1.16467	0.000233279	0.000199218
Medtr3g113780.1	2.94526	0.000239358	0.00020399
Medtr1g076850.1	3.81741	0.000243589	0.000207398
Medtr7g084970.1	2.65483	0.000244007	0.000207712
Medtr3g058720.1	4.61407	0.000257037	0.000218003
Medtr2g059790.1	3.88992	0.000265626	0.000224916
Medtr7g084170.2	4.60663	0.00026786	0.000226629
Medtr7g084380.2	4.60449	0.000271036	0.000229208
Medtr8g076100.2	1.47886	0.000277781	0.000234452
Medtr4g124160.1	3.75436	0.000290227	0.000244267
Medtr8g079465.2	4.59056	0.000292635	0.000246197
Medtr7g080180.2	4.58948	0.000294367	0.000247519
Medtr6g082980.1	2.37103	0.000316236	0.000264645
Medtr3g099130.2	4.56775	0.000331277	0.000276439
Medtr1437s0010.1	4.56336	0.000339205	0.000282595
Medtr2g021720.2	4.56117	0.000343241	0.000285803
Medtr2g049980.1	2.60876	0.000348696	0.000289941
Medtr5g007240.1	1.76687	0.000378726	0.000313387
Medtr4g037305.2	4.54235	0.000379573	0.000313991
Medtr5g026210.3	1.19158	0.000390507	0.000322367
Medtr0020s0120.2	4.53341	0.000397997	0.000328047
Medtr3g012250.1	1.11495	0.000400922	0.000330306
Medtr3g112300.2	1.55715	0.000406758	0.000334961
Medtr2g060900.1	4.52442	0.000417329	0.000342984
Medtr7g106710.2	2.75243	0.000424908	0.00034876
Medtr4g130310.2	4.51309	0.00044284	0.000362566
Medtr4g109110.2	4.50282	0.000467151	0.000381108
Medtr4g084700.2	1.33733	0.000476088	0.000387606
Medtr7g091380.2	4.49594	0.000484106	0.000393627
Medtr3g113790.2	4.49248	0.000492816	0.000400226
Medtr5g091370.2	4.49133	0.000495755	0.000402491
Medtr3g084030.2	2.30139	0.000510067	0.000413176
Medtr4g113280.1	4.48206	0.000519913	0.000420456
Medtr3g109800.4	1.39392	0.000523276	0.000422922
Medtr5g049820.1	4.47391	0.00054203	0.000436669
Medtr8g079482.2	3.47296	0.000553485	0.000445431
Medtr5g019460.1	2.11051	0.000612395	0.000489329
Medtr0021s0160.1	2.50601	0.000614992	0.000491221
Medtr8g446850.1	1.02371	0.000621418	0.00049595
Medtr8g102540.4	2.5419	0.000623175	0.000497205
Medtr8g008730.2	4.43723	0.000652048	0.000518818
Medtr6g018860.1	4.43604	0.000655952	0.000521539
Medtr3g080470.3	4.43243	0.000667807	0.000530182
Medtr2g014050.1	1.96295	0.000667616	0.000530182
Medtr8g064170.2	2.34054	0.000670527	0.000532263
Medtr7g016700.1	1.23051	0.000684931	0.000542976
Medtr5g085970.1	1.84747	0.000697818	0.00055242
Medtr5g061690.1	1.36685	0.000728842	0.000574824
Medtr4g057330.2	4.40941	0.000748109	0.000588683
Medtr4g079960.1	1.27622	0.000750577	0.000590495
Medtr4g071370.3	4.40574	0.000761657	0.000598717
Medtr7g065590.1	1.03388	0.000796343	0.000624038
Medtr5g059280.1	1.50202	0.000801463	0.000627548
Medtr0159s0060.1	1.27693	0.000811781	0.000635211
Medtr6g022540.1	1.4933	0.000870859	0.000678235
Medtr0103s0090.2	1.43467	0.000880566	0.000685249
Medtr3g045830.1	1.16281	0.000892944	0.000694079
Medtr3g083050.1	4.37229	0.000895363	0.000695758
Medtr7g095350.3	4.3597	0.000950729	0.000734857
Medtr6g022320.1	4.35717	0.000962213	0.000742773
Medtr5g092310.1	2.04911	0.00099766	0.000768001
Medtr2g014760.1	2.04911	0.00099766	0.000768001
Medtr8g088970.1	2.04848	0.00100251	0.000771559
Medtr4g092520.1	2.1587	0.00100753	0.000775034
Medtr7g026915.2	4.34444	0.00102178	0.00078476
Medtr3g015830.1	2.21624	0.00104772	0.000803651
Medtr6g038090.1	1.32846	0.00106531	0.00081627
Medtr1g115610.4	4.3329	0.00107859	0.000825563
Medtr1g021820.1	1.795	0.00109722	0.000839049
Medtr5g048050.1	2.8531	0.00109775	0.000839392
Medtr8g028895.1	2.13998	0.00111181	0.000849546
Medtr8g031580.2	4.31866	0.00115239	0.000877749
Medtr4g086160.1	1.36204	0.001155	0.000879551
Medtr2g043030.1	1.00407	0.00119299	0.000906684
Medtr6g083740.1	4.3069	0.00121658	0.000922593
Medtr5g095420.1	4.3069	0.00121658	0.000922593
Medtr8g077590.1	2.43243	0.00122028	0.000925004
Medtr5g083750.2	2.43243	0.00122028	0.000925004
Medtr4g022850.2	1.22499	0.00126146	0.000954141
Medtr3g118350.2	1.40714	0.00129222	0.000975695

## Sheet: 12d down-DEG
GeneID	log2Ratio_LC12-VS-LS12	Pvalue_LC12-VS-LS12	FDR_LC12-VS-LS12
Medtr1g008160.5	-5.66222	3.36e-07	4.08e-07
Medtr1g008590.1	-1.50635	2.04e-62	1.47e-61
Medtr2g089140.1	-2.09599	0	0
Medtr3g062770.1	-2.27221	0	0
Medtr3g068030.2	-2.74326	0	0
Medtr3g100500.1	-1.36082	0	0
Medtr4g035880.1	-1.64267	0	0
Medtr8g015220.1	-2.09109	1.03e-290	2.78e-289
Medtr7g116520.1	-1.40957	9.18e-277	2.39e-275
Medtr4g035870.1	-1.11087	5.61e-227	1.23e-225
Medtr2g071760.1	-1.22406	2.21e-203	4.44e-202
Medtr1g082580.1	-1.30159	6.25e-187	1.17e-185
Medtr5g066730.1	-2.23587	2.62e-178	4.83e-177
Medtr7g007220.1	-11.4345	1.1e-172	1.95e-171
Medtr3g079450.1	-1.18761	1.2e-144	1.81e-143
Medtr2g090765.1	-2.68248	5.22e-135	7.48e-134
Medtr5g058090.1	-1.19381	6.92e-127	9.35e-126
Medtr2g100110.1	-1.08098	8.44e-124	1.11e-122
Medtr6g021530.1	-1.41846	6.23e-117	7.78e-116
Medtr1g040360.1	-1.21796	7.55e-105	8.57e-104
Medtr8g100135.1	-1.3771	5.47e-88	5.29e-87
Medtr7g118260.4	-1.95212	2.91e-87	2.81e-86
Medtr1g075153.1	-1.27309	9.25e-84	8.63e-83
Medtr3g099120.1	-1.02246	5.66e-83	5.24e-82
Medtr7g052640.1	-2.09511	7.09e-80	6.39e-79
Medtr4g127710.2	-9.9334	1.54e-78	1.37e-77
Medtr1g072720.2	-3.19632	1.95e-78	1.74e-77
Medtr3g074830.1	-1.0775	2.66e-76	2.28e-75
Medtr4g072220.1	-1.08274	3.12e-70	2.49e-69
Medtr5g091310.1	-1.5874	1.63e-68	1.27e-67
Medtr7g075453.1	-1.05027	1.39e-67	1.07e-66
Medtr1g075170.1	-1.16155	7.53e-66	5.69e-65
Medtr5g072480.3	-3.42952	1.96e-64	1.45e-63
Medtr1g075180.1	-2.11221	2.05e-60	1.44e-59
Medtr4g060990.1	-1.09585	4.39e-55	2.82e-54
Medtr5g024970.1	-1.978	2.12e-54	1.36e-53
Medtr1g089630.2	-2.45812	2.19e-53	1.38e-52
Medtr5g018770.1	-1.24681	4.42e-52	2.73e-51
Medtr5g034250.1	-1.95589	2.66e-49	1.58e-48
Medtr8g098375.1	-2.36049	4.01e-49	2.37e-48
Medtr6g012110.1	-3.11521	1.66e-47	9.51e-47
Medtr8g030590.1	-1.15411	8.83e-47	5.02e-46
Medtr3g052530.4	-8.92243	2.02e-45	1.12e-44
Medtr5g085580.1	-1.38148	5.11e-45	2.8e-44
Medtr8g098360.1	-1.18937	6e-45	3.28e-44
Medtr3g448370.2	-8.86828	4.33e-44	2.32e-43
Medtr7g109390.1	-1.18013	1.3e-43	6.89e-43
Medtr3g014080.2	-8.84197	1.86e-43	9.84e-43
Medtr1g101000.3	-1.02074	1.28e-42	6.68e-42
Medtr1g085160.1	-4.58456	1.53e-39	7.52e-39
Medtr6g090535.1	-1.42578	9.15e-37	4.21e-36
Medtr1g078100.2	-8.53623	1.03e-36	4.74e-36
Medtr1g054935.2	-2.9904	8.34e-35	3.65e-34
Medtr3g117485.1	-1.36846	2.76e-34	1.19e-33
Medtr8g022310.6	-1.04239	6.09e-34	2.61e-33
Medtr5g083910.1	-1.23743	9.31e-34	3.96e-33
Medtr2g023100.1	-1.53396	4.69e-32	1.91e-31
Medtr5g024970.7	-3.95638	1.45e-31	5.83e-31
Medtr8g006605.1	-3.10288	1.49e-31	6.03e-31
Medtr4g095280.1	-1.10022	1.73e-31	6.94e-31
Medtr6g092790.1	-1.70712	4.09e-31	1.63e-30
Medtr3g077440.4	-8.18309	3.63e-30	1.41e-29
Medtr3g087050.1	-1.48386	8.49e-30	3.27e-29
Medtr8g103380.1	-2.18309	1.13e-29	4.32e-29
Medtr3g102670.1	-2.25687	1.82e-29	6.93e-29
Medtr5g088720.2	-8.07603	2.05e-28	7.57e-28
Medtr4g105220.1	-1.59561	2.09e-28	7.7e-28
Medtr3g009150.1	-2.46371	3.6e-27	1.29e-26
Medtr4g074220.2	-7.92534	4.1e-26	1.42e-25
Medtr4g116460.2	-2.23644	6.66e-26	2.3e-25
Medtr6g047570.1	-1.80317	2.08e-24	6.84e-24
Medtr1g040725.1	-4.30766	2.44e-24	8.01e-24
Medtr1g099280.1	-7.79422	2.94e-24	9.62e-24
Medtr3g088625.2	-7.7668	6.92e-24	2.24e-23
Medtr1g097250.1	-1.20911	7.35e-24	2.38e-23
Medtr2g076490.1	-1.71121	8.64e-24	2.79e-23
Medtr8g080180.1	-1.34449	9.06e-24	2.92e-23
Medtr1g058100.2	-2.49246	1.83e-23	5.85e-23
Medtr3g024330.2	-7.7088	4.05e-23	1.28e-22
Medtr6g465530.1	-1.06646	6.05e-23	1.89e-22
Medtr3g103580.2	-2.02298	8.44e-23	2.62e-22
Medtr2g096610.1	-1.1296	1.4e-22	4.32e-22
Medtr4g078860.4	-2.22544	4.95e-22	1.5e-21
Medtr3g118010.1	-1.63058	2.81e-21	8.23e-21
Medtr3g109470.2	-3.42335	3.33e-21	9.7e-21
Medtr2g012990.2	-1.60134	4.61e-21	1.34e-20
Medtr1g023120.2	-1.03145	8.72e-21	2.5e-20
Medtr4g108100.1	-2.33788	1.12e-20	3.21e-20
Medtr3g436100.1	-1.40237	1.19e-20	3.38e-20
Medtr3g058890.1	-1.11051	1.46e-20	4.13e-20
Medtr8g095160.2	-7.47428	3e-20	8.4e-20
Medtr4g007060.3	-7.46686	3.65e-20	1.02e-19
Medtr4g107110.2	-2.72962	7.45e-20	2.05e-19
Medtr2g040350.2	-7.43144	9.17e-20	2.52e-19
Medtr3g093570.2	-1.78623	1.21e-19	3.3e-19
Medtr1g079950.2	-5.92051	1.25e-19	3.41e-19
Medtr3g112480.3	-2.76446	1.42e-19	3.87e-19
Medtr8g107370.4	-1.27473	1.49e-19	4.06e-19
Medtr5g009620.1	-1.99159	2.02e-19	5.46e-19
Medtr1g106080.1	-3.23226	3.08e-19	8.24e-19
Medtr7g115530.3	-1.72172	4.94e-19	1.31e-18
Medtr5g464760.1	-1.06028	5.84e-19	1.54e-18
Medtr2g034560.2	-7.33721	9.79e-19	2.56e-18
Medtr7g107350.3	-1.6841	1.14e-18	2.97e-18
Medtr6g093060.1	-2.38026	1.48e-18	3.85e-18
Medtr3g075400.1	-1.9062	2.9e-18	7.46e-18
Medtr4g078780.2	-1.72221	4.59e-18	1.17e-17
Medtr5g079490.1	-4.03632	8.07e-18	2.03e-17
Medtr7g059080.1	-1.90745	9.74e-18	2.44e-17
Medtr3g115210.1	-2.45457	1.08e-17	2.71e-17
Medtr6g015430.2	-1.4195	1.1e-17	2.76e-17
Medtr5g081150.2	-2.49359	1.21e-17	3.02e-17
Medtr8g091830.2	-1.91433	1.22e-17	3.04e-17
Medtr4g057685.2	-1.03558	1.74e-17	4.3e-17
Medtr6g015150.1	-1.63333	2.34e-17	5.77e-17
Medtr3g028140.2	-3.24462	2.37e-17	5.84e-17
Medtr4g134680.4	-1.5684	3.37e-17	8.24e-17
Medtr1g112190.2	-1.51169	5.38e-17	1.3e-16
Medtr7g063440.1	-2.28099	6.92e-17	1.67e-16
Medtr5g086040.2	-1.0972	7.77e-17	1.86e-16
Medtr6g059930.2	-2.90472	9.76e-17	2.33e-16
Medtr4g126170.1	-1.37492	1.11e-16	2.63e-16
Medtr3g052330.1	-1.13646	1.31e-16	3.11e-16
Medtr6g077870.2	-1.6213	2.68e-16	6.27e-16
Medtr1g086980.8	-1.03763	2.73e-16	6.38e-16
Medtr8g031980.1	-1.18261	3.26e-16	7.61e-16
Medtr1g106910.1	-1.043	3.37e-16	7.83e-16
Medtr7g096830.1	-1.3664	3.77e-16	8.74e-16
Medtr1g095650.2	-7.07544	3.82e-16	8.83e-16
Medtr5g087780.1	-1.0643	4.17e-16	9.63e-16
Medtr2g084735.2	-2.11169	4.66e-16	1.07e-15
Medtr7g100335.1	-1.82031	4.96e-16	1.14e-15
Medtr7g113050.1	-1.74258	9.46e-16	2.14e-15
Medtr5g023960.2	-1.54975	3.45e-15	7.58e-15
Medtr2g098510.2	-3.92299	5.33e-15	1.16e-14
Medtr4g046697.5	-3.64124	5.35e-15	1.16e-14
Medtr1g111640.1	-1.3633	7.21e-15	1.56e-14
Medtr2g020360.1	-2.75381	1.37e-14	2.91e-14
Medtr4g079580.1	-1.43264	1.39e-14	2.95e-14
Medtr7g114570.2	-6.8894	1.61e-14	3.4e-14
Medtr8g433000.1	-1.68157	2.07e-14	4.36e-14
Medtr7g102120.1	-1.80983	2.11e-14	4.43e-14
Medtr1g112980.3	-2.12483	2.64e-14	5.53e-14
Medtr6g088805.1	-1.16421	4.48e-14	9.26e-14
Medtr1g075480.3	-3.00147	4.75e-14	9.79e-14
Medtr1g037580.1	-1.36012	4.8e-14	9.9e-14
Medtr8g027160.1	-2.43384	5.38e-14	1.11e-13
Medtr5g068580.3	-1.78726	6.56e-14	1.34e-13
Medtr5g045520.1	-2.01204	6.95e-14	1.42e-13
Medtr4g129500.2	-2.54695	7.38e-14	1.5e-13
Medtr5g064120.1	-1.46186	7.85e-14	1.6e-13
Medtr4g057650.1	-3.36821	1.16e-13	2.35e-13
Medtr2g037790.1	-6.77809	1.26e-13	2.54e-13
Medtr1g083120.3	-1.84187	1.5e-13	3.01e-13
Medtr8g079465.3	-6.76636	1.56e-13	3.11e-13
Medtr5g005990.5	-1.25469	1.7e-13	3.38e-13
Medtr7g105340.4	-6.75393	1.94e-13	3.84e-13
Medtr8g096860.1	-1.2283	2.28e-13	4.49e-13
Medtr1g073140.2	-6.73629	2.65e-13	5.19e-13
Medtr2g435340.2	-1.2718	2.86e-13	5.6e-13
Medtr7g082270.2	-6.72996	2.95e-13	5.78e-13
Medtr7g113860.1	-1.95045	3.1e-13	6.06e-13
Medtr7g059110.1	-1.22383	3.35e-13	6.53e-13
Medtr5g089190.2	-6.70312	4.7e-13	9.08e-13
Medtr3g083470.1	-6.68079	6.89e-13	1.32e-12
Medtr1g017170.2	-1.29136	8.54e-13	1.63e-12
Medtr4g133110.1	-1.27806	8.88e-13	1.69e-12
Medtr1g021950.1	-1.7664	9.04e-13	1.72e-12
Medtr6g014187.1	-1.23495	1.02e-12	1.93e-12
Medtr8g072600.2	-6.6511	1.13e-12	2.14e-12
Medtr4g094848.2	-6.65014	1.15e-12	2.18e-12
Medtr1g085530.2	-6.64406	1.28e-12	2.4e-12
Medtr2g084475.2	-6.63376	1.51e-12	2.84e-12
Medtr3g110028.1	-3.20315	1.76e-12	3.28e-12
Medtr1g076280.2	-2.43575	1.77e-12	3.3e-12
Medtr4g087520.1	-1.78938	1.91e-12	3.55e-12
Medtr4g021450.2	-3.15648	1.93e-12	3.59e-12
Medtr2g081180.2	-6.61032	2.22e-12	4.13e-12
Medtr3g064700.1	-1.15253	2.24e-12	4.16e-12
Medtr3g097090.2	-3.18946	2.55e-12	4.72e-12
Medtr1g016920.4	-2.09211	2.88e-12	5.29e-12
Medtr6g452880.1	-1.40918	3.29e-12	6.03e-12
Medtr2g049340.1	-1.60917	3.3e-12	6.04e-12
Medtr7g106580.1	-1.20527	6.05e-12	1.09e-11
Medtr3g096990.2	-6.53173	7.79e-12	1.39e-11
Medtr4g076520.1	-1.32807	8.18e-12	1.46e-11
Medtr5g053430.2	-6.52513	8.63e-12	1.54e-11
Medtr5g031870.2	-6.51008	1.09e-11	1.92e-11
Medtr1g044020.1	-2.55579	1.11e-11	1.97e-11
Medtr7g109130.3	-6.5055	1.17e-11	2.06e-11
Medtr7g021570.2	-6.50126	1.25e-11	2.2e-11
Medtr4g080110.2	-1.85964	1.41e-11	2.48e-11
Medtr7g117595.2	-6.47265	1.93e-11	3.35e-11
Medtr2g010520.3	-1.42219	1.99e-11	3.46e-11
Medtr2g008980.2	-6.4694	2.02e-11	3.51e-11
Medtr2g078920.1	-1.1181	2.48e-11	4.29e-11
Medtr5g005370.3	-6.45229	2.61e-11	4.51e-11
Medtr4g079720.2	-4.3003	2.69e-11	4.64e-11
Medtr3g011800.1	-3.81377	3.4e-11	5.81e-11
Medtr2g030300.1	-3.35099	3.82e-11	6.5e-11
Medtr8g101250.2	-3.56289	4.66e-11	7.88e-11
Medtr5g012130.2	-1.93761	4.68e-11	7.9e-11
Medtr1g084980.2	-1.31178	4.81e-11	8.11e-11
Medtr2g030100.1	-1.17664	7.94e-11	1.32e-10
Medtr1g105640.2	-1.82603	8.34e-11	1.38e-10
Medtr7g059540.2	-6.3612	9.82e-11	1.62e-10
Medtr1g067750.4	-1.98821	1.01e-10	1.66e-10
Medtr7g108210.1	-1.58196	1.17e-10	1.92e-10
Medtr2g022490.1	-2.4296	1.83e-10	2.96e-10
Medtr3g099470.2	-1.61627	1.85e-10	2.99e-10
Medtr5g088720.1	-2.90797	1.87e-10	3.02e-10
Medtr3g092250.3	-6.30836	2.05e-10	3.31e-10
Medtr2g013070.1	-1.75292	2.67e-10	4.27e-10
Medtr8g105900.6	-6.2752	3.22e-10	5.12e-10
Medtr8g069840.2	-1.35962	3.23e-10	5.15e-10
Medtr4g094860.2	-6.26856	3.52e-10	5.58e-10
Medtr4g053240.3	-6.26022	3.93e-10	6.22e-10
Medtr1g059830.2	-2.46137	4.7e-10	7.39e-10
Medtr7g451650.1	-2.41792	5.43e-10	8.48e-10
Medtr4g101890.2	-6.23489	5.51e-10	8.6e-10
Medtr1g041395.4	-2.21196	5.69e-10	8.88e-10
Medtr3g023120.1	-1.07175	5.83e-10	9.08e-10
Medtr8g058557.1	-2.09428	6.13e-10	9.54e-10
Medtr4g051330.1	-1.7597	6.14e-10	9.55e-10
Medtr8g080490.2	-1.47351	7.63e-10	1.18e-09
Medtr2g043900.2	-6.20303	8.34e-10	1.28e-09
Medtr5g014140.2	-5.79332	8.51e-10	1.31e-09
Medtr7g092540.1	-1.39947	9.05e-10	1.39e-09
Medtr7g104270.2	-1.65213	1.09e-09	1.67e-09
Medtr3g106560.3	-6.17756	1.16e-09	1.76e-09
Medtr6g015850.1	-1.24551	1.15e-09	1.76e-09
Medtr4g072860.1	-1.02097	1.22e-09	1.86e-09
Medtr4g048320.2	-1.99743	1.33e-09	2.02e-09
Medtr4g109530.2	-6.14575	1.73e-09	2.59e-09
Medtr1g083120.1	-1.11707	2.05e-09	3.06e-09
Medtr1g104820.3	-2.42455	2.15e-09	3.2e-09
Medtr8g075920.1	-3.027	2.17e-09	3.23e-09
Medtr5g016100.2	-6.12522	2.23e-09	3.32e-09
Medtr8g069955.2	-2.88845	2.31e-09	3.43e-09
Medtr2g437040.1	-3.15705	3e-09	4.41e-09
Medtr4g128990.2	-6.10113	3e-09	4.41e-09
Medtr1g105640.3	-2.24313	3.18e-09	4.66e-09
Medtr4g132160.1	-2.08743	3.57e-09	5.22e-09
Medtr5g071170.1	-1.47446	3.79e-09	5.52e-09
Medtr8g098425.1	-6.079	3.92e-09	5.7e-09
Medtr5g014560.1	-1.95988	4.1e-09	5.96e-09
Medtr1g041735.1	-1.65056	4.62e-09	6.69e-09
Medtr4g132420.1	-6.06518	4.62e-09	6.69e-09
Medtr6g011310.2	-6.05942	4.95e-09	7.15e-09
Medtr5g043690.2	-6.05653	5.12e-09	7.39e-09
Medtr3g007930.1	-6.05605	5.15e-09	7.43e-09
Medtr4g071610.1	-6.04005	6.23e-09	8.91e-09
Medtr4g063100.2	-1.72192	6.88e-09	9.8e-09
Medtr2g041430.2	-1.06666	7.29e-09	1.04e-08
Medtr4g092750.2	-1.59192	9.45e-09	1.33e-08
Medtr3g108780.2	-1.34651	9.64e-09	1.36e-08
Medtr2g094090.2	-5.98744	1.15e-08	1.6e-08
Medtr3g096190.2	-2.86343	1.16e-08	1.62e-08
Medtr5g085700.1	-5.01051	1.18e-08	1.64e-08
Medtr8g090205.2	-2.2533	1.24e-08	1.72e-08
Medtr7g114080.3	-1.43564	1.29e-08	1.8e-08
Medtr8g006955.2	-2.09342	1.42e-08	1.96e-08
Medtr4g117250.1	-1.24874	1.7e-08	2.33e-08
Medtr6g053620.2	-1.1292	1.84e-08	2.52e-08
Medtr3g005060.2	-1.19258	2.55e-08	3.45e-08
Medtr3g072430.3	-4.75309	2.88e-08	3.88e-08
Medtr3g050500.1	-1.21773	2.94e-08	3.95e-08
Medtr1g103160.3	-1.75765	3.52e-08	4.7e-08
Medtr3g106550.2	-5.88426	3.59e-08	4.78e-08
Medtr4g094302.2	-2.97216	3.88e-08	5.16e-08
Medtr7g005530.2	-2.04494	4.02e-08	5.33e-08
Medtr4g461080.1	-3.7539	4.07e-08	5.4e-08
Medtr5g016110.1	-1.45204	4.23e-08	5.61e-08
Medtr1g035720.1	-2.18001	4.3e-08	5.69e-08
Medtr4g120050.2	-1.50906	4.38e-08	5.8e-08
Medtr2g031380.2	-5.86237	4.53e-08	5.99e-08
Medtr7g053410.2	-2.31548	5.42e-08	7.11e-08
Medtr1g061340.1	-4.01051	5.69e-08	7.45e-08
Medtr4g134680.2	-1.12035	5.93e-08	7.76e-08
Medtr7g053500.1	-1.5959	6.23e-08	8.13e-08
Medtr3g110320.1	-5.83173	6.26e-08	8.16e-08
Medtr8g062130.1	-1.17562	7.48e-08	9.69e-08
Medtr4g129500.1	-2.71958	8.57e-08	1.1e-07
Medtr4g114060.1	-1.1111	8.92e-08	1.15e-07
Medtr7g020950.1	-2.21088	1.1e-07	1.4e-07
Medtr1g016920.3	-5.77487	1.12e-07	1.43e-07
Medtr7g010750.1	-5.76842	1.2e-07	1.52e-07
Medtr8g007295.2	-3.28679	1.19e-07	1.52e-07
Medtr1g112640.2	-2.01646	1.39e-07	1.76e-07
Medtr8g096740.1	-5.75185	1.41e-07	1.78e-07
Medtr5g030740.1	-1.36976	1.55e-07	1.95e-07
Medtr1g063260.1	-1.67609	1.57e-07	1.97e-07
Medtr7g102450.1	-1.23742	1.74e-07	2.17e-07
Medtr4g061200.3	-1.09025	1.96e-07	2.44e-07
Medtr8g102400.1	-1.43264	2.11e-07	2.62e-07
Medtr6g018770.1	-1.58747	2.13e-07	2.64e-07
Medtr4g078460.1	-5.70773	2.18e-07	2.7e-07
Medtr3g101350.4	-1.04378	2.27e-07	2.81e-07
Medtr3g073000.2	-5.69541	2.45e-07	3.02e-07
Medtr3g109650.1	-3.91503	2.47e-07	3.04e-07
Medtr3g031040.1	-1.01051	2.69e-07	3.3e-07
Medtr6g078330.3	-1.8376	3.05e-07	3.72e-07
Medtr8g022980.3	-5.65969	3.44e-07	4.18e-07
Medtr1g031930.2	-5.64181	4.07e-07	4.91e-07
Medtr4g134770.2	-1.44752	4.36e-07	5.24e-07
Medtr5g048180.3	-1.97925	4.37e-07	5.25e-07
Medtr2g089530.1	-1.2418	4.58e-07	5.49e-07
Medtr7g117495.1	-4.68609	4.61e-07	5.52e-07
Medtr8g006765.1	-1.29937	4.7e-07	5.63e-07
Medtr6g078330.4	-1.08235	5.3e-07	6.31e-07
Medtr5g011780.2	-5.61196	5.37e-07	6.38e-07
Medtr3g055330.1	-5.6113	5.4e-07	6.42e-07
Medtr4g072910.1	-1.34754	5.4e-07	6.42e-07
Medtr2g087900.1	-5.60539	5.7e-07	6.75e-07
Medtr1g111910.2	-5.60407	5.77e-07	6.83e-07
Medtr2g024440.3	-2.55927	5.95e-07	7.04e-07
Medtr7g047030.1	-5.59945	6.01e-07	7.11e-07
Medtr8g107730.2	-5.59614	6.2e-07	7.32e-07
Medtr8g044070.1	-2.09113	6.65e-07	7.83e-07
Medtr5g010300.1	-5.58682	6.74e-07	7.94e-07
Medtr5g008710.5	-1.37481	6.91e-07	8.12e-07
Medtr6g007720.1	-1.3808	7.16e-07	8.4e-07
Medtr4g131940.1	-1.3951	7.26e-07	8.51e-07
Medtr8g063460.1	-2.53471	7.47e-07	8.74e-07
Medtr8g027620.1	-1.39133	7.51e-07	8.78e-07
Medtr7g099330.1	-1.42828	7.68e-07	8.99e-07
Medtr1g080470.2	-5.56056	8.53e-07	9.93e-07
Medtr4g037305.1	-2.04378	9.36e-07	1.08e-06
Medtr8g076190.3	-2.24352	9.67e-07	1.12e-06
Medtr7g021130.1	-1.26801	1.01e-06	1.17e-06
Medtr3g115200.2	-5.53865	1.04e-06	1.19e-06
Medtr8g076590.1	-5.53865	1.04e-06	1.19e-06
Medtr6g007070.2	-5.53173	1.1e-06	1.27e-06
Medtr7g051240.2	-1.15295	1.27e-06	1.45e-06
Medtr2g014770.2	-5.51219	1.3e-06	1.49e-06
Medtr1g115980.2	-5.49523	1.51e-06	1.71e-06
Medtr7g094830.1	-2.47446	1.57e-06	1.78e-06
Medtr8g085790.1	-1.03796	1.62e-06	1.83e-06
Medtr3g082050.3	-5.48595	1.63e-06	1.84e-06
Medtr1g032190.2	-5.48237	1.68e-06	1.9e-06
Medtr7g099280.1	-1.07142	1.72e-06	1.94e-06
Medtr7g074620.3	-5.47518	1.79e-06	2.01e-06
Medtr3g112130.1	-5.47446	1.8e-06	2.02e-06
Medtr1g492930.1	-4.54485	1.83e-06	2.05e-06
Medtr4g117090.1	-4.54485	1.83e-06	2.05e-06
Medtr3g105980.1	-1.58694	1.94e-06	2.17e-06
Medtr7g105810.1	-2.36882	2.49e-06	2.75e-06
Medtr2g100590.1	-1.13693	2.51e-06	2.77e-06
Medtr6g013050.1	-1.02888	2.93e-06	3.21e-06
Medtr1g080150.3	-5.40878	3.1e-06	3.39e-06
Medtr3g073000.3	-2.8461	3.26e-06	3.56e-06
Medtr3g096555.2	-5.39665	3.42e-06	3.73e-06
Medtr8g079100.3	-1.21423	3.84e-06	4.17e-06
Medtr1g034030.2	-1.35176	3.98e-06	4.31e-06
Medtr4g109040.2	-1.32648	4.06e-06	4.4e-06
Medtr8g008680.5	-1.69015	4.23e-06	4.57e-06
Medtr2g016710.2	-1.14043	4.99e-06	5.35e-06
Medtr3g045460.1	-1.62997	4.99e-06	5.35e-06
Medtr6g080360.2	-5.33919	5.39e-06	5.76e-06
Medtr1g079830.4	-1.59258	5.42e-06	5.79e-06
Medtr3g080260.2	-1.50214	5.47e-06	5.84e-06
Medtr3g072990.4	-1.28751	5.64e-06	6.01e-06
Medtr8g103020.2	-5.33204	5.7e-06	6.08e-06
Medtr1g062780.1	-1.70892	6.02e-06	6.4e-06
Medtr7g080550.1	-1.70892	6.02e-06	6.4e-06
Medtr2g030400.4	-5.32085	6.22e-06	6.59e-06
Medtr1g096320.1	-5.32005	6.25e-06	6.63e-06
Medtr4g074330.1	-4.40046	6.6e-06	6.98e-06
Medtr1g088870.3	-1.23322	6.77e-06	7.15e-06
Medtr4g125970.2	-1.34482	7.48e-06	7.86e-06
Medtr8g013620.3	-5.29331	7.67e-06	8.05e-06
Medtr6g037530.2	-1.24871	7.71e-06	8.09e-06
Medtr6g092170.1	-2.29152	8.35e-06	8.71e-06
Medtr4g119400.3	-2.55892	8.92e-06	9.28e-06
Medtr3g111740.2	-5.2577	1e-05	1.04e-05
Medtr7g108860.4	-1.54909	1e-05	1.04e-05
Medtr4g124040.3	-5.25267	1.04e-05	1.07e-05
Medtr7g446340.1	-5.2493	1.07e-05	1.1e-05
Medtr8g063500.1	-1.05397	1.08e-05	1.12e-05
Medtr4g131930.1	-1.84815	1.24e-05	1.26e-05
Medtr4g094090.1	-3.09113	1.24e-05	1.27e-05
Medtr7g111240.2	-5.22463	1.28e-05	1.3e-05
Medtr4g105630.3	-1.74552	1.29e-05	1.32e-05
Medtr5g068820.3	-2.73693	1.29e-05	1.32e-05
Medtr2g038080.4	-2.16755	1.31e-05	1.33e-05
Medtr8g065900.1	-1.75307	1.32e-05	1.35e-05
Medtr8g095360.1	-2.58549	1.54e-05	1.56e-05
Medtr3g006370.1	-2.40739	1.58e-05	1.59e-05
Medtr4g134760.2	-5.19167	1.62e-05	1.63e-05
Medtr4g115930.3	-1.99037	1.65e-05	1.66e-05
Medtr1g097690.1	-5.18639	1.68e-05	1.69e-05
Medtr2g088450.5	-5.16778	1.92e-05	1.92e-05
Medtr5g085480.1	-1.28334	2e-05	1.99e-05
Medtr4g065870.2	-2.06152	2.04e-05	2.03e-05
Medtr7g113405.1	-1.26534	2.05e-05	2.04e-05
Medtr3g013790.2	-1.14314	2.09e-05	2.08e-05
Medtr8g100135.2	-5.15253	2.14e-05	2.12e-05
Medtr8g079250.3	-5.15163	2.15e-05	2.13e-05
Medtr5g029770.1	-1.99119	2.38e-05	2.35e-05
Medtr8g075950.1	-2.73749	2.64e-05	2.58e-05
Medtr3g096910.2	-5.11785	2.71e-05	2.65e-05
Medtr5g012010.1	-1.73749	2.71e-05	2.65e-05
Medtr4g130917.2	-1.07545	2.73e-05	2.66e-05
Medtr7g091390.2	-1.51785	2.73e-05	2.67e-05
Medtr4g091610.1	-1.64438	2.94e-05	2.86e-05
Medtr5g022530.1	-1.21481	2.96e-05	2.88e-05
Medtr4g067260.1	-1.59785	3.16e-05	3.06e-05
Medtr2g039930.2	-1.61913	3.67e-05	3.52e-05
Medtr1g087290.1	-2.027	3.67e-05	3.53e-05
Medtr1g096990.2	-1.01092	3.75e-05	3.6e-05
Medtr4g109600.2	-5.06901	3.77e-05	3.61e-05
Medtr7g050980.1	-1.58863	3.78e-05	3.63e-05
Medtr3g072350.1	-5.06614	3.84e-05	3.68e-05
Medtr1g068810.6	-5.04492	4.42e-05	4.2e-05
Medtr7g088540.2	-5.04298	4.47e-05	4.25e-05
Medtr4g109300.3	-5.04005	4.56e-05	4.32e-05
Medtr4g088520.2	-1.00031	4.6e-05	4.36e-05
Medtr1g068810.2	-2.33357	5.05e-05	4.75e-05
Medtr7g065050.1	-1.03836	5.64e-05	5.28e-05
Medtr4g007750.1	-1.55692	5.92e-05	5.52e-05
Medtr7g105800.2	-4.99752	5.99e-05	5.58e-05
Medtr4g048530.2	-1.3377	6.03e-05	5.62e-05
Medtr5g022510.1	-1.1329	6.18e-05	5.75e-05
Medtr1g014640.1	-2.73417	6.58e-05	6.1e-05
Medtr3g096710.2	-2.41533	6.59e-05	6.11e-05
Medtr4g117600.1	-1.54501	6.98e-05	6.45e-05
Medtr2g010490.1	-4.96503	7.35e-05	6.77e-05
Medtr3g075070.1	-4.964	7.4e-05	6.81e-05
Medtr7g118060.1	-1.46174	7.53e-05	6.92e-05
Medtr8g093480.4	-4.94538	8.3e-05	7.61e-05
Medtr2g436310.1	-1.25206	8.44e-05	7.73e-05
Medtr1g023270.1	-2.61196	8.72e-05	7.97e-05
Medtr4g124370.2	-4.93599	8.8e-05	8.04e-05
Medtr3g100710.2	-4.93179	9.02e-05	8.23e-05
Medtr1g059590.1	-1.45919	9.14e-05	8.33e-05
Medtr7g063440.3	-2.93897	9.81e-05	8.89e-05
Medtr7g104130.2	-4.91488	0.000100007	9.05e-05
Medtr5g010140.3	-1.29492	0.0001031	9.31e-05
Medtr1g082920.1	-1.9368	0.000103433	9.34e-05
Medtr4g120450.1	-1.25562	0.00010702	9.64e-05
Medtr4g063630.1	-1.19983	0.000111236	9.99e-05
Medtr8g065960.1	-1.33129	0.00011598	0.000103831
Medtr5g008710.8	-4.88588	0.000118969	0.00010633
Medtr8g012560.2	-1.02825	0.000122321	0.000109154
Medtr6g012780.2	-4.8739	0.000127706	0.000113658
Medtr2g096380.1	-2.20372	0.000129392	0.000115056
Medtr6g478210.1	-2.13045	0.00013096	0.000116313
Medtr6g463340.2	-1.2836	0.00013168	0.000116914
Medtr2g073500.1	-2.10006	0.000133939	0.000118841
Medtr1g013040.2	-1.23122	0.000135869	0.000120445
Medtr1g022190.3	-1.32758	0.000138707	0.000122758
Medtr4g068880.2	-4.85961	0.000138875	0.000122897
Medtr7g084670.2	-1.8692	0.000139686	0.000123554
Medtr5g011780.3	-2.04391	0.000141748	0.000125254
Medtr3g022870.1	-4.85297	0.000144359	0.000127395
Medtr4g094790.1	-1.29549	0.000147868	0.000130243
Medtr7g072000.2	-4.84741	0.000149098	0.0001312
Medtr8g091650.3	-1.08319	0.000153821	0.00013508
Medtr4g126950.1	-2.24893	0.000156601	0.000137364
Medtr6g081850.1	-1.34083	0.000159304	0.00013953
Medtr2g101590.1	-1.0277	0.000166399	0.000145319
Medtr7g093900.1	-4.82609	0.000168589	0.000147148
Medtr1g105290.2	-1.8161	0.000171317	0.00014942
Medtr4g015930.3	-4.82269	0.000171895	0.0001499
Medtr5g032790.1	-1.44204	0.00017538	0.000152655
Medtr1g107015.1	-4.81017	0.00018459	0.000160167
Medtr1g013820.2	-4.80903	0.00018579	0.000161078
Medtr8g017410.2	-4.80903	0.00018579	0.000161078
Medtr3g451150.1	-1.17717	0.000189105	0.000163767
Medtr7g095220.1	-4.80329	0.000191911	0.000166011
Medtr1g062930.1	-1.39645	0.000212504	0.000182767
Medtr4g074480.2	-4.78247	0.000215695	0.00018529
Medtr3g115910.1	-2.22157	0.000220981	0.000189603
Medtr7g028600.1	-1.41669	0.000224893	0.000192735
Medtr1g072830.2	-4.76724	0.000234716	0.000200382
Medtr7g080230.2	-4.76606	0.000236248	0.000201514
Medtr2g012600.1	-1.19451	0.000237236	0.000202277
Medtr5g081410.1	-1.23659	0.000252934	0.000214811
Medtr2g098310.3	-1.5233	0.000266167	0.000225303
Medtr4g109450.1	-1.40887	0.000267637	0.000226476
Medtr2g104600.2	-1.6432	0.000272364	0.000230277
Medtr8g058590.1	-1.23468	0.000272665	0.000230495
Medtr5g083910.2	-2.19046	0.000284643	0.000239867
Medtr4g459440.1	-4.73147	0.000285378	0.00024043
Medtr7g058690.1	-1.11379	0.000303911	0.000254947
Medtr6g083980.2	-2.55647	0.000314037	0.000262971
Medtr3g064190.1	-1.23999	0.000321525	0.000268718
Medtr2g017825.6	-1.12394	0.000328262	0.000274033
Medtr3g102460.2	-2.52342	0.000362522	0.000300648
Medtr2g067620.1	-4.67734	0.000380518	0.000314724
Medtr4g075520.1	-4.67358	0.000388075	0.000320524
Medtr5g091370.1	-1.47105	0.000397126	0.000327404
Medtr8g020500.2	-1.8791	0.000410071	0.000337508
Medtr2g097210.2	-1.80829	0.000429505	0.000352265
Medtr2g088130.2	-4.64438	0.000451315	0.000369056
Medtr7g111280.1	-1.06233	0.000457826	0.000374119
Medtr1g040565.1	-4.63796	0.000466395	0.000380549
Medtr2g005330.2	-4.63538	0.000472569	0.000385061
Medtr4g122130.1	-2.22292	0.000482888	0.000392786
Medtr2g437730.1	-2.65503	0.000501469	0.000406885
Medtr5g086040.3	-1.15496	0.000503038	0.000407943
Medtr5g074270.1	-1.64729	0.000516694	0.000418073
Medtr5g076140.1	-1.24769	0.000520153	0.000420618
Medtr3g105790.1	-1.42114	0.000528241	0.000426614
Medtr3g113140.1	-4.61196	0.000532016	0.000429373
Medtr8g087990.2	-4.60934	0.000539074	0.00043458
Medtr8g106240.3	-1.16335	0.000540657	0.000435726
Medtr2g090120.2	-1.19397	0.000560849	0.000450886
Medtr3g450200.3	-1.26875	0.000563361	0.000452736
Medtr6g004520.3	-1.85158	0.000573848	0.000460511
Medtr4g134380.1	-1.50102	0.000584971	0.000468912
Medtr4g106750.2	-1.38885	0.000610137	0.000487742
Medtr3g069150.2	-1.60221	0.000622819	0.000496958
Medtr3g070390.4	-1.56459	0.000641102	0.000510638
Medtr4g059530.1	-1.50833	0.000643721	0.00051261
Medtr3g115340.3	-4.57342	0.000644227	0.000512974
Medtr4g065990.1	-1.56757	0.000665346	0.000528618
Medtr1g009900.1	-1.47446	0.000667786	0.000530182
Medtr8g011470.2	-2.57215	0.000674023	0.000534881
Medtr1g014730.2	-2.37651	0.000713863	0.000564043
Medtr2g097630.3	-1.09025	0.000760874	0.000598159
Medtr1g051180.1	-1.35047	0.000776434	0.000609368
Medtr3g014750.4	-1.01326	0.000789322	0.000619077
Medtr4g009420.2	-1.94171	0.000834755	0.000652145
Medtr1g050425.1	-1.37841	0.000846863	0.000660981
Medtr8g072680.2	-1.35522	0.000869411	0.000677205
Medtr6g015600.1	-1.50296	0.000888721	0.000690996
Medtr1g019510.1	-1.1646	0.000897524	0.000697184
Medtr5g006070.2	-1.58352	0.000899211	0.000698295
Medtr1g085120.2	-3.83086	0.000980864	0.000755924
Medtr2g014210.4	-1.02469	0.000982571	0.000757077
Medtr8g007020.1	-1.48381	0.000985402	0.000759095
Medtr7g093280.3	-1.23515	0.00102417	0.000786392
Medtr5g085350.2	-4.47446	0.0010319	0.000791853
Medtr8g022240.1	-4.47446	0.0010319	0.000791853
Medtr5g078200.2	-2.51098	0.00106185	0.000813681
Medtr7g098550.2	-2.07182	0.00106914	0.000818857
Medtr2g098630.2	-4.45704	0.00111783	0.000853115
Medtr5g094850.2	-1.12014	0.00116036	0.000883503
Medtr7g056147.3	-4.44531	0.00117913	0.000896974
Medtr4g131820.2	-2.57325	0.0011906	0.000905247
Medtr7g109970.2	-4.44236	0.00119498	0.000907942
Medtr3g113710.3	-1.34871	0.00122054	0.000925135
Medtr7g107100.5	-4.432	0.0012522	0.000947798
Medtr4g117500.1	-3.61196	0.00125401	0.000948975
Medtr7g059810.1	-3.61196	0.00125401	0.000948975
Medtr3g105470.1	-1.95988	0.00127923	0.000966698
Medtr7g069970.1	-1.95988	0.00127923	0.000966698
Medtr2g083940.2	-1.10458	0.00128406	0.000970011
Medtr6g032885.1	-1.55108	0.00130397	0.000983668
Medtr8g106700.2	-4.42156	0.00131219	0.000989387
