# Supplementary material for: The long noncoding RNA LAL contributes to salinity tolerance by modulating LHCB1s’ expression in Medicago truncatula
Source: Commun Biol. 2024 Mar 8;7:289. doi: 10.1038/s42003-024-05953-9 (PMC10923924; doi:10.1038/s42003-024-05953-9)
Supplement: Supplementary file 4 — Supplementary Data 2 [file 42003_2024_5953_MOESM4_ESM.xlsx]

## Sheet: Fig1a
GO Term	Q-value
plastid	1.23e-06
chloroplast	4.02e-06
chloroplast thylakoid membrane	1.91e-05
plastid thylakoid membrane	1.91e-05
thylakoid membrane	4.18e-05
chloroplast thylakoid	4.77e-05
plastid thylakoid	4.77e-05
photosynthetic membrane	0.0001
thylakoid part	0.00016
thylakoid	0.00051
organelle subcompartment	0.0009
photosystem	0.00435
photosystem I	0.01165
chloroplast part	0.01387
plastid part	0.01568
ribosome	0.02242
cytoplasmic part	0.02401

## Sheet: Fig1b
Pathway	Q-value
Endocytosis	1.73506e-07
Spliceosome	5.49816e-07
Inositol phosphate metabolism	2.56776e-06
Starch and sucrose metabolism	2.56776e-06
Circadian rhythm - plant	1.02172e-05
Photosynthesis - antenna proteins	7.12432e-05
Plant hormone signal transduction	0.000891968
Phosphatidylinositol signaling system	0.00141485
Ether lipid metabolism	0.0031765
Metabolic pathways	0.00981724
Glycerophospholipid metabolism	0.00981724
Plant-pathogen interaction	0.048255
Folate biosynthesis	0.0498639

## Sheet: Fig1d
Relative expression level	Replicate1	Replicate2	Replicate3
0h MtLHCB1.1	1	0.861	1.149
3h MtLHCB1.1	4.602	3.301	5.796
0h MtLHCB1.2	1	0.781	1.219
3h MtLHCB1.2	5.912	5.101	6.797
0h MtLHCB1.3	1	0.889	1.111
3h MtLHCB1.3	12.298	8.901	12.602
0h MtLHCB1.4	1	0.991	1.009
3h MtLHCB1.4	13.896	10.401	16.203
0h MtLHCB1.5	1	0.979	1.021
3h MtLHCB1.5	13.303	10.804	14.792
0h MtLHCB1.6	1	0.921	1.079
3h MtLHCB1.6	0.691	1.027	0.782

## Sheet: Fig2b
Relative expression level	Replicate1	Replicate2	Replicate3
0h NaCl	1	0.715	1.285
1h NaCl	0.371	0.522	0.251
6h NaCl	12.849	9.451	11.285
9h NaCl	8.297	6.403	5.661
12h NaCl	4.602	6.421	4.031
24h NaCl	3.421	1.822	1.815

## Sheet: Fig2c
Relative expression level	Replicate1	Replicate2	Replicate3
0h ABA	1	0.654	1.346
1h ABA	0.471	0.382	1.019
6h ABA	0.352	0.361	0.285
9h ABA	0.581	0.604	0.495
12h ABA	0.052	0.058	0.211
24h ABA	0.016	0.012	0.016

## Sheet: Fig2d
Relative expression level	Replicate1	Replicate2	Replicate3
0h H2O2	1	0.624	1.376
1h H2O2	0.734	0.489	0.999
6h H2O2	0.771	0.452	0.318
9h H2O2	0.192	0.134	0.351
12h H2O2	0.116	0.081	0.103
24h H2O2	0.121	0.137	0.153

## Sheet: Fig3b
Relative expression level	Replicate1	Replicate2	Replicate3
WT	1	0.837	1.163
lal-1	0.068	0.089	0.103
lal-1;35S:LAL#1	4.311	4.087	3.632

## Sheet: Fig3c
Survival rate(%)	Replicate1	Replicate2	Replicate3
WT	0.15	0.225	0.0375
lal-1	0.35	0.6	0.4
lal-1;35S:LAL#1	0.075	0.275	0.06

## Sheet: Fig3e
MDA content(nM/gFW)	Replicate1	Replicate2	Replicate3
WT	23.9	22.9	28.5
lal-1	11.1	10.2	14.9
lal-1;35S:LAL#1	26.3	23.7	29.1

## Sheet: Fig3f
Relative expression level	Replicate1	Replicate2	Replicate3
WT	1	0.696	1.304
lal-1	2.619	2.233	2.859
lal-1;35S:LAL#1	0.917	0.704	1.231

[truncated: 24 more sheets: Fig3g, Fig3h, Fig3i, Fig3j, Fig3k, Fig4b, Fig4c, Fig4e, Fig4f, Fig4h, Fig4i, Fig4j, Fig4k, Fig4l, Fig4m, Fig4n, Fig4o, Fig4p, Fig4q, Fig5b …]
